# Supplementary material for: Speech decoding using cortical and subcortical electrophysiological signals
Source: Front Neurosci. 2024 Feb 29;18:1345308. doi: 10.3389/fnins.2024.1345308 (PMC10937352; doi:10.3389/fnins.2024.1345308)
Supplement: Supplementary file 3 [file Data_Sheet_1.XLSX]

## Sheet: Patient 1
Channel	SCS	World	ASEG	ASEG_prob	DKT	DKT_prob	Desikan-Killiany	Desikan-Killiany_prob	Destrieux	Destrieux_prob	mid_286779V:DKT	mid_286779V:Destrieux	mid_286779V:Desikan-Killiany	mid_286779V:Brodmann	mid_286779V:Brodmann-thresh	mid_286779V:vcAtlas	mid_15002V:DKT	mid_15002V:Destrieux	mid_15002V:Desikan-Killiany	mid_15002V:Brodmann	mid_15002V:Brodmann-thresh	mid_15002V:vcAtlas	cortex_286779V:DKT	cortex_286779V:Destrieux	cortex_286779V:Desikan-Killiany	cortex_286779V:Brodmann	cortex_286779V:Brodmann-thresh	cortex_286779V:vcAtlas	cortex_15002V:DKT	cortex_15002V:Destrieux	cortex_15002V:Desikan-Killiany	cortex_15002V:Brodmann	cortex_15002V:Brodmann-thresh	cortex_15002V:vcAtlas	cortex_cereb_17005V:DKT	cortex_cereb_17005V:Destrieux	cortex_cereb_17005V:Desikan-Killiany	cortex_cereb_17005V:Brodmann	cortex_cereb_17005V:Brodmann-thresh	cortex_cereb_17005V:vcAtlas	white_286779V:DKT	white_286779V:Destrieux	white_286779V:Desikan-Killiany	white_286779V:Brodmann	white_286779V:Brodmann-thresh	white_286779V:vcAtlas	white_15002V:DKT	white_15002V:Destrieux	white_15002V:Desikan-Killiany
C1	[15.141,-19.616,26.556]	[17.219,-14.729,-33.857]	White R	0.15	White R	0.15	White R	0.15	White R	0.15	entorhinal R	G_oc-temp_med-Parahip R	entorhinal R	entorhinal_exvivo R	entorhinal_exvivo R	N/A	entorhinal R	G_oc-temp_med-Parahip R	entorhinal R	entorhinal_exvivo R	N/A	N/A	entorhinal R	G_oc-temp_med-Parahip R	entorhinal R	entorhinal_exvivo R	entorhinal_exvivo R	N/A	entorhinal R	G_oc-temp_med-Parahip R	entorhinal R	entorhinal_exvivo R	entorhinal_exvivo R	N/A	entorhinal R	G_oc-temp_med-Parahip R	entorhinal R	entorhinal_exvivo R	entorhinal_exvivo R	N/A	entorhinal R	G_oc-temp_med-Parahip R	entorhinal R	entorhinal_exvivo R	entorhinal_exvivo R	N/A	entorhinal R	G_oc-temp_med-Parahip R	entorhinal R
C2	[15.999,-23.009,26.608]	[20.603,-13.986,-33.362]	White R	0.63	White R	0.63	White R	0.63	White R	0.63	entorhinal R	G_oc-temp_med-Parahip R	entorhinal R	entorhinal_exvivo R	entorhinal_exvivo R	N/A	entorhinal R	G_oc-temp_med-Parahip R	entorhinal R	entorhinal_exvivo R	entorhinal_exvivo R	N/A	entorhinal R	G_oc-temp_med-Parahip R	entorhinal R	entorhinal_exvivo R	entorhinal_exvivo R	N/A	entorhinal R	G_oc-temp_med-Parahip R	entorhinal R	entorhinal_exvivo R	entorhinal_exvivo R	N/A	entorhinal R	G_oc-temp_med-Parahip R	entorhinal R	entorhinal_exvivo R	entorhinal_exvivo R	N/A	entorhinal R	G_oc-temp_med-Parahip R	entorhinal R	entorhinal_exvivo R	entorhinal_exvivo R	N/A	entorhinal R	G_oc-temp_med-Parahip R	entorhinal R
C3	[16.857,-26.402,26.660]	[23.987,-13.243,-32.867]	White R	0.42	White R	0.42	White R	0.42	White R	0.42	entorhinal R	G_oc-temp_med-Parahip R	entorhinal R	perirhinal_exvivo R	entorhinal_exvivo R	N/A	entorhinal R	G_oc-temp_med-Parahip R	entorhinal R	entorhinal_exvivo R	entorhinal_exvivo R	N/A	entorhinal R	G_oc-temp_med-Parahip R	entorhinal R	perirhinal_exvivo R	entorhinal_exvivo R	N/A	entorhinal R	G_oc-temp_med-Parahip R	entorhinal R	entorhinal_exvivo R	entorhinal_exvivo R	N/A	entorhinal R	G_oc-temp_med-Parahip R	entorhinal R	entorhinal_exvivo R	entorhinal_exvivo R	N/A	entorhinal R	G_oc-temp_med-Parahip R	entorhinal R	entorhinal_exvivo R	entorhinal_exvivo R	N/A	entorhinal R	G_oc-temp_med-Parahip R	entorhinal R
C4	[17.715,-29.794,26.713]	[27.372,-12.501,-32.372]	Cortex R	0.39	Entorhinal R	0.19	Fusiform R	0.23	S_oc-temp_med_and_Lingual R	0.29	entorhinal R	S_oc-temp_med_and_Lingual R	entorhinal R	perirhinal_exvivo R	entorhinal_exvivo R	N/A	entorhinal R	G_oc-temp_med-Parahip R	entorhinal R	perirhinal_exvivo R	entorhinal_exvivo R	N/A	entorhinal R	S_oc-temp_med_and_Lingual R	entorhinal R	perirhinal_exvivo R	entorhinal_exvivo R	N/A	entorhinal R	S_oc-temp_med_and_Lingual R	entorhinal R	perirhinal_exvivo R	perirhinal_exvivo R	N/A	entorhinal R	S_oc-temp_med_and_Lingual R	entorhinal R	perirhinal_exvivo R	perirhinal_exvivo R	N/A	entorhinal R	S_oc-temp_med_and_Lingual R	fusiform R	perirhinal_exvivo R	entorhinal_exvivo R	N/A	entorhinal R	S_oc-temp_med_and_Lingual R	entorhinal R
C5	[18.573,-33.187,26.765]	[30.756,-11.758,-31.876]	White R	0.76	White R	0.76	White R	0.76	White R	0.76	fusiform R	S_oc-temp_med_and_Lingual R	fusiform R	perirhinal_exvivo R	N/A	N/A	N/A	N/A	N/A	N/A	N/A	N/A	fusiform R	S_oc-temp_med_and_Lingual R	fusiform R	perirhinal_exvivo R	N/A	N/A	N/A	N/A	N/A	N/A	N/A	N/A	N/A	N/A	N/A	N/A	N/A	N/A	fusiform R	S_collat_transv_ant R	fusiform R	perirhinal_exvivo R	N/A	N/A	N/A	N/A	N/A
C6	[19.431,-36.580,26.817]	[34.140,-11.015,-31.381]	Cortex R	0.35	Fusiform R	0.27	Fusiform R	0.35	S_collat_transv_ant R	0.35	fusiform R	S_collat_transv_ant R	fusiform R	N/A	N/A	N/A	fusiform R	S_collat_transv_ant R	fusiform R	N/A	N/A	N/A	fusiform R	S_collat_transv_ant R	fusiform R	N/A	N/A	N/A	fusiform R	S_collat_transv_ant R	fusiform R	N/A	N/A	N/A	fusiform R	S_collat_transv_ant R	fusiform R	N/A	N/A	N/A	fusiform R	S_collat_transv_ant R	fusiform R	N/A	N/A	N/A	fusiform R	S_collat_transv_ant R	fusiform R
C7	[20.289,-39.973,26.870]	[37.524,-10.272,-30.886]	White R	0.45	White R	0.45	White R	0.45	White R	0.45	inferiortemporal R	S_collat_transv_ant R	fusiform R	N/A	N/A	N/A	inferiortemporal R	S_collat_transv_ant R	fusiform R	N/A	N/A	N/A	inferiortemporal R	S_collat_transv_ant R	fusiform R	N/A	N/A	N/A	inferiortemporal R	S_collat_transv_ant R	fusiform R	N/A	N/A	N/A	inferiortemporal R	S_collat_transv_ant R	fusiform R	N/A	N/A	N/A	inferiortemporal R	S_collat_transv_ant R	inferiortemporal R	N/A	N/A	N/A	N/A	N/A	N/A
C8	[21.147,-43.366,26.922]	[40.909,-9.529,-30.391]	White R	1	White R	1	White R	1	White R	1	N/A	N/A	N/A	N/A	N/A	N/A	N/A	N/A	N/A	N/A	N/A	N/A	N/A	N/A	N/A	N/A	N/A	N/A	N/A	N/A	N/A	N/A	N/A	N/A	N/A	N/A	N/A	N/A	N/A	N/A	N/A	N/A	N/A	N/A	N/A	N/A	N/A	N/A	N/A
C9	[22.005,-46.759,26.974]	[44.293,-8.786,-29.895]	White R	0.97	White R	0.97	White R	0.97	White R	0.97	inferiortemporal R	G_temporal_inf R	inferiortemporal R	N/A	N/A	N/A	inferiortemporal R	G_temporal_inf R	inferiortemporal R	N/A	N/A	N/A	N/A	N/A	N/A	N/A	N/A	N/A	N/A	N/A	N/A	N/A	N/A	N/A	N/A	N/A	N/A	N/A	N/A	N/A	inferiortemporal R	G_temporal_inf R	inferiortemporal R	N/A	N/A	N/A	inferiortemporal R	G_temporal_inf R	inferiortemporal R
C10	[22.863,-50.151,27.026]	[47.677,-8.043,-29.400]	White R	0.4	White R	0.4	White R	0.4	White R	0.4	inferiortemporal R	G_temporal_inf R	inferiortemporal R	N/A	N/A	N/A	inferiortemporal R	G_temporal_inf R	inferiortemporal R	N/A	N/A	N/A	inferiortemporal R	G_temporal_inf R	inferiortemporal R	N/A	N/A	N/A	inferiortemporal R	G_temporal_inf R	inferiortemporal R	N/A	N/A	N/A	inferiortemporal R	G_temporal_inf R	inferiortemporal R	N/A	N/A	N/A	inferiortemporal R	G_temporal_inf R	inferiortemporal R	N/A	N/A	N/A	inferiortemporal R	G_temporal_inf R	inferiortemporal R
C11	[23.721,-53.544,27.079]	[51.061,-7.300,-28.905]	White R	0.53	White R	0.53	White R	0.53	White R	0.53	inferiortemporal R	G_temporal_inf R	inferiortemporal R	N/A	N/A	N/A	inferiortemporal R	G_temporal_inf R	inferiortemporal R	N/A	N/A	N/A	inferiortemporal R	G_temporal_inf R	inferiortemporal R	N/A	N/A	N/A	inferiortemporal R	G_temporal_inf R	inferiortemporal R	N/A	N/A	N/A	inferiortemporal R	G_temporal_inf R	inferiortemporal R	N/A	N/A	N/A	inferiortemporal R	G_temporal_inf R	inferiortemporal R	N/A	N/A	N/A	inferiortemporal R	G_temporal_inf R	inferiortemporal R
C12	[24.578,-56.937,27.131]	[54.445,-6.558,-28.410]	White R	0.33	White R	0.33	White R	0.33	White R	0.33	inferiortemporal R	G_temporal_inf R	inferiortemporal R	N/A	N/A	N/A	inferiortemporal R	G_temporal_inf R	inferiortemporal R	N/A	N/A	N/A	inferiortemporal R	G_temporal_inf R	inferiortemporal R	N/A	N/A	N/A	inferiortemporal R	G_temporal_inf R	inferiortemporal R	N/A	N/A	N/A	inferiortemporal R	G_temporal_inf R	inferiortemporal R	N/A	N/A	N/A	inferiortemporal R	G_temporal_inf R	inferiortemporal R	N/A	N/A	N/A	inferiortemporal R	G_temporal_inf R	inferiortemporal R
B1	[14.008,-24.127,39.761]	[21.219,-20.729,-21.857]	Hippocampus R	1	Hippocampus R	1	Hippocampus R	1	Hippocampus R	1	N/A	N/A	N/A	N/A	N/A	N/A	N/A	N/A	N/A	N/A	N/A	N/A	N/A	N/A	N/A	N/A	N/A	N/A	N/A	N/A	N/A	N/A	N/A	N/A	N/A	N/A	N/A	N/A	N/A	N/A	N/A	N/A	N/A	N/A	N/A	N/A	N/A	N/A	N/A
B2	[15.510,-27.288,39.728]	[24.372,-19.355,-21.210]	Hippocampus R	1	Hippocampus R	1	Hippocampus R	1	Hippocampus R	1	N/A	N/A	N/A	N/A	N/A	N/A	N/A	N/A	N/A	N/A	N/A	N/A	N/A	N/A	N/A	N/A	N/A	N/A	N/A	N/A	N/A	N/A	N/A	N/A	N/A	N/A	N/A	N/A	N/A	N/A	N/A	N/A	N/A	N/A	N/A	N/A	N/A	N/A	N/A
B3	[17.012,-30.449,39.695]	[27.525,-17.980,-20.564]	Hippocampus R	0.99	Hippocampus R	0.99	Hippocampus R	0.99	Hippocampus R	0.99	N/A	N/A	N/A	N/A	N/A	N/A	N/A	N/A	N/A	N/A	N/A	N/A	N/A	N/A	N/A	N/A	N/A	N/A	N/A	N/A	N/A	N/A	N/A	N/A	N/A	N/A	N/A	N/A	N/A	N/A	N/A	N/A	N/A	N/A	N/A	N/A	N/A	N/A	N/A
B4	[18.513,-33.611,39.663]	[30.679,-16.606,-19.917]	White R	0.58	White R	0.58	White R	0.58	White R	0.58	N/A	N/A	N/A	N/A	N/A	N/A	N/A	N/A	N/A	N/A	N/A	N/A	N/A	N/A	N/A	N/A	N/A	N/A	N/A	N/A	N/A	N/A	N/A	N/A	N/A	N/A	N/A	N/A	N/A	N/A	N/A	N/A	N/A	N/A	N/A	N/A	N/A	N/A	N/A
B5	[20.015,-36.772,39.630]	[33.832,-15.231,-19.270]	White R	1	White R	1	White R	1	White R	1	N/A	N/A	N/A	N/A	N/A	N/A	N/A	N/A	N/A	N/A	N/A	N/A	N/A	N/A	N/A	N/A	N/A	N/A	N/A	N/A	N/A	N/A	N/A	N/A	N/A	N/A	N/A	N/A	N/A	N/A	N/A	N/A	N/A	N/A	N/A	N/A	N/A	N/A	N/A
B6	[21.517,-39.933,39.598]	[36.985,-13.857,-18.623]	White R	0.99	White R	0.99	White R	0.99	White R	0.99	N/A	N/A	N/A	N/A	N/A	N/A	N/A	N/A	N/A	N/A	N/A	N/A	N/A	N/A	N/A	N/A	N/A	N/A	N/A	N/A	N/A	N/A	N/A	N/A	N/A	N/A	N/A	N/A	N/A	N/A	superiortemporal R	S_temporal_sup R	superiortemporal R	N/A	N/A	N/A	N/A	N/A	N/A
B7	[23.019,-43.095,39.565]	[40.138,-12.482,-17.976]	White R	0.51	White R	0.51	White R	0.51	White R	0.51	superiortemporal R	S_temporal_sup R	middletemporal R	N/A	N/A	N/A	superiortemporal R	S_temporal_sup R	superiortemporal R	N/A	N/A	N/A	superiortemporal R	S_temporal_sup R	superiortemporal R	N/A	N/A	N/A	middletemporal R	S_temporal_sup R	middletemporal R	N/A	N/A	N/A	middletemporal R	S_temporal_sup R	middletemporal R	N/A	N/A	N/A	superiortemporal R	S_temporal_sup R	middletemporal R	N/A	N/A	N/A	middletemporal R	S_temporal_sup R	middletemporal R
B8	[24.520,-46.256,39.532]	[43.291,-11.108,-17.330]	Cortex R	0.26	Middle temporal R	0.26	Middle temporal R	0.26	S_temporal_sup R	0.26	middletemporal R	S_temporal_sup R	middletemporal R	N/A	N/A	N/A	middletemporal R	S_temporal_sup R	middletemporal R	N/A	N/A	N/A	middletemporal R	S_temporal_sup R	middletemporal R	N/A	N/A	N/A	middletemporal R	S_temporal_sup R	middletemporal R	N/A	N/A	N/A	middletemporal R	S_temporal_sup R	middletemporal R	N/A	N/A	N/A	middletemporal R	S_temporal_sup R	middletemporal R	N/A	N/A	N/A	middletemporal R	S_temporal_sup R	middletemporal R
B9	[26.022,-49.417,39.500]	[46.444,-9.734,-16.683]	White R	0.47	White R	0.47	White R	0.47	White R	0.47	middletemporal R	S_temporal_sup R	middletemporal R	N/A	N/A	N/A	middletemporal R	S_temporal_sup R	middletemporal R	N/A	N/A	N/A	middletemporal R	S_temporal_sup R	middletemporal R	N/A	N/A	N/A	middletemporal R	S_temporal_sup R	middletemporal R	N/A	N/A	N/A	middletemporal R	S_temporal_sup R	middletemporal R	N/A	N/A	N/A	middletemporal R	S_temporal_sup R	middletemporal R	N/A	N/A	N/A	middletemporal R	S_temporal_sup R	middletemporal R
B10	[27.524,-52.578,39.467]	[49.598,-8.359,-16.036]	White R	0.59	White R	0.59	White R	0.59	White R	0.59	middletemporal R	S_temporal_sup R	middletemporal R	N/A	N/A	N/A	middletemporal R	S_temporal_sup R	middletemporal R	N/A	N/A	N/A	middletemporal R	S_temporal_sup R	middletemporal R	N/A	N/A	N/A	middletemporal R	S_temporal_sup R	middletemporal R	N/A	N/A	N/A	middletemporal R	S_temporal_sup R	middletemporal R	N/A	N/A	N/A	middletemporal R	S_temporal_sup R	middletemporal R	N/A	N/A	N/A	middletemporal R	S_temporal_sup R	middletemporal R
B11	[29.025,-55.740,39.434]	[52.751,-6.985,-15.389]	White R	0.6	White R	0.6	White R	0.6	White R	0.6	middletemporal R	G_temporal_middle R	middletemporal R	N/A	N/A	N/A	middletemporal R	G_temporal_middle R	middletemporal R	N/A	N/A	N/A	middletemporal R	G_temporal_middle R	middletemporal R	N/A	N/A	N/A	middletemporal R	G_temporal_middle R	middletemporal R	N/A	N/A	N/A	middletemporal R	G_temporal_middle R	middletemporal R	N/A	N/A	N/A	middletemporal R	G_temporal_middle R	middletemporal R	N/A	N/A	N/A	middletemporal R	G_temporal_middle R	middletemporal R
B12	[30.527,-58.901,39.402]	[55.904,-5.610,-14.742]	Cortex R	0.09	Middle temporal R	0.09	Middle temporal R	0.09	G_temporal_middle R	0.09	middletemporal R	G_temporal_middle R	middletemporal R	N/A	N/A	N/A	middletemporal R	G_temporal_middle R	middletemporal R	N/A	N/A	N/A	middletemporal R	G_temporal_middle R	middletemporal R	N/A	N/A	N/A	middletemporal R	G_temporal_middle R	middletemporal R	N/A	N/A	N/A	middletemporal R	G_temporal_middle R	middletemporal R	N/A	N/A	N/A	middletemporal R	G_temporal_middle R	middletemporal R	N/A	N/A	N/A	middletemporal R	G_temporal_middle R	middletemporal R
A1	[28.529,-15.933,33.203]	[13.219,-4.729,-22.857]	Amygdala R	0.51	Amygdala R	0.51	Amygdala R	0.51	Amygdala R	0.51	N/A	N/A	N/A	N/A	N/A	N/A	N/A	N/A	N/A	N/A	N/A	N/A	N/A	N/A	N/A	N/A	N/A	N/A	N/A	N/A	N/A	N/A	N/A	N/A	N/A	N/A	N/A	N/A	N/A	N/A	N/A	N/A	N/A	N/A	N/A	N/A	N/A	N/A	N/A
A2	[29.358,-19.210,32.293]	[16.524,-3.655,-23.270]	Amygdala R	0.73	Amygdala R	0.73	Amygdala R	0.73	Amygdala R	0.73	N/A	N/A	N/A	N/A	N/A	N/A	N/A	N/A	N/A	N/A	N/A	N/A	N/A	N/A	N/A	N/A	N/A	N/A	N/A	N/A	N/A	N/A	N/A	N/A	N/A	N/A	N/A	N/A	N/A	N/A	N/A	N/A	N/A	N/A	N/A	N/A	N/A	N/A	N/A
A3	[30.187,-22.486,31.382]	[19.830,-2.581,-23.684]	Amygdala R	0.92	Amygdala R	0.92	Amygdala R	0.92	Amygdala R	0.92	N/A	N/A	N/A	N/A	N/A	N/A	N/A	N/A	N/A	N/A	N/A	N/A	N/A	N/A	N/A	N/A	N/A	N/A	N/A	N/A	N/A	N/A	N/A	N/A	N/A	N/A	N/A	N/A	N/A	N/A	N/A	N/A	N/A	N/A	N/A	N/A	N/A	N/A	N/A
A4	[31.015,-25.762,30.472]	[23.135,-1.507,-24.097]	Amygdala R	1	Amygdala R	1	Amygdala R	1	Amygdala R	1	N/A	N/A	N/A	N/A	N/A	N/A	N/A	N/A	N/A	N/A	N/A	N/A	N/A	N/A	N/A	N/A	N/A	N/A	N/A	N/A	N/A	N/A	N/A	N/A	N/A	N/A	N/A	N/A	N/A	N/A	N/A	N/A	N/A	N/A	N/A	N/A	N/A	N/A	N/A
A5	[31.844,-29.039,29.561]	[26.440,-0.432,-24.510]	White R	0.61	White R	0.61	White R	0.61	White R	0.61	N/A	N/A	N/A	N/A	N/A	N/A	N/A	N/A	N/A	N/A	N/A	N/A	N/A	N/A	N/A	N/A	N/A	N/A	N/A	N/A	N/A	N/A	N/A	N/A	N/A	N/A	N/A	N/A	N/A	N/A	N/A	N/A	N/A	N/A	N/A	N/A	N/A	N/A	N/A
A6	[32.672,-32.315,28.651]	[29.746,0.642,-24.923]	White R	1	White R	1	White R	1	White R	1	N/A	N/A	N/A	N/A	N/A	N/A	N/A	N/A	N/A	N/A	N/A	N/A	N/A	N/A	N/A	N/A	N/A	N/A	N/A	N/A	N/A	N/A	N/A	N/A	N/A	N/A	N/A	N/A	N/A	N/A	N/A	N/A	N/A	N/A	N/A	N/A	N/A	N/A	N/A
A7	[33.501,-35.592,27.741]	[33.051,1.716,-25.336]	White R	1	White R	1	White R	1	White R	1	N/A	N/A	N/A	N/A	N/A	N/A	N/A	N/A	N/A	N/A	N/A	N/A	N/A	N/A	N/A	N/A	N/A	N/A	N/A	N/A	N/A	N/A	N/A	N/A	N/A	N/A	N/A	N/A	N/A	N/A	N/A	N/A	N/A	N/A	N/A	N/A	N/A	N/A	N/A
A8	[34.330,-38.868,26.830]	[36.356,2.790,-25.749]	White R	1	White R	1	White R	1	White R	1	N/A	N/A	N/A	N/A	N/A	N/A	N/A	N/A	N/A	N/A	N/A	N/A	N/A	N/A	N/A	N/A	N/A	N/A	N/A	N/A	N/A	N/A	N/A	N/A	N/A	N/A	N/A	N/A	N/A	N/A	middletemporal R	G_temporal_middle R	middletemporal R	N/A	N/A	N/A	N/A	N/A	N/A
A9	[35.158,-42.144,25.920]	[39.662,3.865,-26.163]	White R	0.88	White R	0.88	White R	0.88	White R	0.88	middletemporal R	G_temporal_middle R	middletemporal R	N/A	N/A	N/A	middletemporal R	G_temporal_middle R	middletemporal R	N/A	N/A	N/A	middletemporal R	G_temporal_middle R	middletemporal R	N/A	N/A	N/A	N/A	N/A	N/A	N/A	N/A	N/A	N/A	N/A	N/A	N/A	N/A	N/A	middletemporal R	G_temporal_middle R	middletemporal R	N/A	N/A	N/A	middletemporal R	G_temporal_middle R	middletemporal R
A10	[35.987,-45.421,25.009]	[42.967,4.939,-26.576]	White R	0.37	White R	0.37	White R	0.37	White R	0.37	middletemporal R	G_temporal_middle R	middletemporal R	N/A	N/A	N/A	middletemporal R	G_temporal_middle R	middletemporal R	N/A	N/A	N/A	middletemporal R	G_temporal_middle R	middletemporal R	N/A	N/A	N/A	middletemporal R	G_temporal_middle R	middletemporal R	N/A	N/A	N/A	middletemporal R	G_temporal_middle R	middletemporal R	N/A	N/A	N/A	middletemporal R	G_temporal_middle R	middletemporal R	N/A	N/A	N/A	middletemporal R	G_temporal_middle R	middletemporal R
A11	[36.815,-48.697,24.099]	[46.272,6.013,-26.989]	White R	0.45	White R	0.45	White R	0.45	White R	0.45	middletemporal R	G_temporal_middle R	middletemporal R	N/A	N/A	N/A	middletemporal R	G_temporal_middle R	middletemporal R	N/A	N/A	N/A	middletemporal R	G_temporal_middle R	middletemporal R	N/A	N/A	N/A	middletemporal R	G_temporal_middle R	middletemporal R	N/A	N/A	N/A	middletemporal R	G_temporal_middle R	middletemporal R	N/A	N/A	N/A	middletemporal R	G_temporal_middle R	middletemporal R	N/A	N/A	N/A	middletemporal R	G_temporal_middle R	middletemporal R
A12	[37.644,-51.973,23.188]	[49.578,7.087,-27.402]	Cortex R	0.13	Middle temporal R	0.13	Middle temporal R	0.13	G_temporal_middle R	0.13	middletemporal R	G_temporal_middle R	middletemporal R	N/A	N/A	N/A	middletemporal R	G_temporal_middle R	middletemporal R	N/A	N/A	N/A	middletemporal R	G_temporal_middle R	middletemporal R	N/A	N/A	N/A	middletemporal R	G_temporal_middle R	middletemporal R	N/A	N/A	N/A	middletemporal R	G_temporal_middle R	middletemporal R	N/A	N/A	N/A	middletemporal R	G_temporal_middle R	middletemporal R	N/A	N/A	N/A	middletemporal R	G_temporal_middle R	middletemporal R
D1	[0.443,-26.106,40.799]	[23.219,-33.729,-25.857]	Cortex R	0.23	Fusiform R	0.17	Fusiform R	0.17	S_oc-temp_med_and_Lingual R	0.23	fusiform R	S_oc-temp_med_and_Lingual R	fusiform R	N/A	N/A	FG3 R	fusiform R	S_oc-temp_med_and_Lingual R	fusiform R	N/A	N/A	FG3 R	fusiform R	S_oc-temp_med_and_Lingual R	fusiform R	N/A	N/A	FG3 R	parahippocampal R	S_oc-temp_med_and_Lingual R	parahippocampal R	N/A	N/A	FG3 R	parahippocampal R	S_oc-temp_med_and_Lingual R	parahippocampal R	N/A	N/A	FG3 R	fusiform R	S_oc-temp_med_and_Lingual R	fusiform R	N/A	N/A	FG3 R	N/A	N/A	N/A
D2	[0.427,-29.595,41.071]	[26.695,-33.880,-25.479]	White R	0.45	White R	0.45	White R	0.45	White R	0.45	fusiform R	S_oc-temp_med_and_Lingual R	fusiform R	N/A	N/A	FG3 R	parahippocampal R	S_oc-temp_med_and_Lingual R	parahippocampal R	N/A	N/A	FG3 R	fusiform R	S_oc-temp_med_and_Lingual R	fusiform R	N/A	N/A	FG3 R	parahippocampal R	S_oc-temp_med_and_Lingual R	parahippocampal R	N/A	N/A	FG3 R	parahippocampal R	S_oc-temp_med_and_Lingual R	parahippocampal R	N/A	N/A	FG3 R	fusiform R	S_oc-temp_med_and_Lingual R	fusiform R	N/A	N/A	FG3 R	parahippocampal R	S_oc-temp_med_and_Lingual R	fusiform R
D3	[0.411,-33.084,41.342]	[30.172,-34.032,-25.102]	White R	0.56	White R	0.56	White R	0.56	White R	0.56	fusiform R	S_collat_transv_ant R	fusiform R	N/A	N/A	FG4 R	fusiform R	S_collat_transv_ant R	fusiform R	N/A	N/A	FG4 R	fusiform R	S_collat_transv_ant R	fusiform R	N/A	N/A	FG4 R	fusiform R	S_collat_transv_ant R	fusiform R	N/A	N/A	FG4 R	fusiform R	S_collat_transv_ant R	fusiform R	N/A	N/A	FG4 R	fusiform R	S_collat_transv_ant R	fusiform R	N/A	N/A	FG4 R	fusiform R	S_collat_transv_ant R	fusiform R
D4	[0.395,-36.574,41.614]	[33.648,-34.183,-24.724]	Cortex R	0.38	Fusiform R	0.38	Fusiform R	0.3	S_collat_transv_ant R	0.38	fusiform R	S_collat_transv_ant R	fusiform R	N/A	N/A	FG4 R	fusiform R	S_collat_transv_ant R	fusiform R	N/A	N/A	FG4 R	fusiform R	S_collat_transv_ant R	fusiform R	N/A	N/A	FG4 R	fusiform R	S_collat_transv_ant R	fusiform R	N/A	N/A	FG4 R	fusiform R	S_collat_transv_ant R	fusiform R	N/A	N/A	FG4 R	fusiform R	S_collat_transv_ant R	fusiform R	N/A	N/A	FG4 R	fusiform R	S_collat_transv_ant R	fusiform R
D5	[0.379,-40.063,41.886]	[37.124,-34.334,-24.346]	White R	0.86	White R	0.86	White R	0.86	White R	0.86	inferiortemporal R	S_collat_transv_ant R	inferiortemporal R	N/A	N/A	N/A	inferiortemporal R	S_collat_transv_ant R	inferiortemporal R	N/A	N/A	N/A	inferiortemporal R	S_collat_transv_ant R	inferiortemporal R	N/A	N/A	N/A	N/A	N/A	N/A	N/A	N/A	N/A	N/A	N/A	N/A	N/A	N/A	N/A	inferiortemporal R	S_collat_transv_ant R	inferiortemporal R	N/A	N/A	N/A	inferiortemporal R	S_collat_transv_ant R	inferiortemporal R
D6	[0.363,-43.553,42.158]	[40.600,-34.485,-23.968]	White R	1	White R	1	White R	1	White R	1	N/A	N/A	N/A	N/A	N/A	N/A	N/A	N/A	N/A	N/A	N/A	N/A	N/A	N/A	N/A	N/A	N/A	N/A	N/A	N/A	N/A	N/A	N/A	N/A	N/A	N/A	N/A	N/A	N/A	N/A	N/A	N/A	N/A	N/A	N/A	N/A	N/A	N/A	N/A
D7	[0.347,-47.042,42.429]	[44.077,-34.636,-23.590]	White R	1	White R	1	White R	1	White R	1	N/A	N/A	N/A	N/A	N/A	N/A	N/A	N/A	N/A	N/A	N/A	N/A	N/A	N/A	N/A	N/A	N/A	N/A	N/A	N/A	N/A	N/A	N/A	N/A	N/A	N/A	N/A	N/A	N/A	N/A	N/A	N/A	N/A	N/A	N/A	N/A	N/A	N/A	N/A
D8	[0.330,-50.531,42.701]	[47.553,-34.787,-23.212]	White R	0.88	White R	0.88	White R	0.88	White R	0.88	middletemporal R	S_temporal_inf R	middletemporal R	N/A	N/A	N/A	middletemporal R	S_temporal_inf R	middletemporal R	N/A	N/A	N/A	middletemporal R	S_temporal_inf R	middletemporal R	N/A	N/A	N/A	middletemporal R	S_temporal_inf R	middletemporal R	N/A	N/A	N/A	middletemporal R	S_temporal_inf R	middletemporal R	N/A	N/A	N/A	middletemporal R	S_temporal_inf R	middletemporal R	N/A	N/A	N/A	middletemporal R	S_temporal_inf R	middletemporal R
D9	[0.314,-54.021,42.973]	[51.029,-34.938,-22.834]	Cortex R	0.42	Middle temporal R	0.42	Middle temporal R	0.42	G_temporal_middle R	0.27	middletemporal R	G_temporal_middle R	middletemporal R	N/A	N/A	N/A	middletemporal R	G_temporal_middle R	middletemporal R	N/A	N/A	N/A	middletemporal R	G_temporal_middle R	middletemporal R	N/A	N/A	N/A	middletemporal R	G_temporal_middle R	middletemporal R	N/A	N/A	N/A	middletemporal R	G_temporal_middle R	middletemporal R	N/A	N/A	N/A	middletemporal R	G_temporal_middle R	middletemporal R	N/A	N/A	N/A	middletemporal R	S_temporal_inf R	middletemporal R
D10	[0.298,-57.510,43.244]	[54.505,-35.090,-22.457]	Cortex R	0.24	Middle temporal R	0.24	Middle temporal R	0.24	G_temporal_middle R	0.24	middletemporal R	G_temporal_middle R	middletemporal R	N/A	N/A	N/A	middletemporal R	G_temporal_middle R	middletemporal R	N/A	N/A	N/A	middletemporal R	G_temporal_middle R	middletemporal R	N/A	N/A	N/A	middletemporal R	G_temporal_middle R	middletemporal R	N/A	N/A	N/A	middletemporal R	G_temporal_middle R	middletemporal R	N/A	N/A	N/A	middletemporal R	G_temporal_middle R	middletemporal R	N/A	N/A	N/A	middletemporal R	G_temporal_middle R	middletemporal R
E1	[-14.519,-9.366,49.626]	[6.219,-50.729,-23.857]	Cerebellum R	0.1	Cerebellum R	0.1	Cerebellum R	0.1	Cerebellum R	0.1	lingual R	G_oc-temp_med-Lingual R	lingual R	V2_exvivo R	N/A	N/A	lingual R	G_oc-temp_med-Lingual R	lingual R	V2_exvivo R	N/A	N/A	lingual R	G_oc-temp_med-Lingual R	lingual R	V2_exvivo R	V2_exvivo R	N/A	lingual R	G_oc-temp_med-Lingual R	lingual R	V2_exvivo R	N/A	N/A	lingual R	G_oc-temp_med-Lingual R	lingual R	V2_exvivo R	N/A	N/A	lingual R	G_oc-temp_med-Lingual R	lingual R	V2_exvivo R	N/A	N/A	lingual R	G_oc-temp_med-Lingual R	lingual R
E2	[-15.281,-12.753,50.073]	[9.589,-51.637,-23.598]	White R	0.3	White R	0.3	White R	0.3	White R	0.3	lingual R	G_oc-temp_med-Lingual R	lingual R	V2_exvivo R	N/A	N/A	lingual R	G_oc-temp_med-Lingual R	lingual R	V2_exvivo R	N/A	N/A	lingual R	G_oc-temp_med-Lingual R	lingual R	V2_exvivo R	N/A	N/A	lingual R	G_oc-temp_med-Lingual R	lingual R	V2_exvivo R	N/A	N/A	lingual R	G_oc-temp_med-Lingual R	lingual R	V2_exvivo R	N/A	N/A	lingual R	G_oc-temp_med-Lingual R	lingual R	V2_exvivo R	N/A	N/A	lingual R	G_oc-temp_med-Lingual R	lingual R
E3	[-16.043,-16.139,50.519]	[12.960,-52.544,-23.339]	White R	0.68	White R	0.68	White R	0.68	White R	0.68	lingual R	S_oc-temp_med_and_Lingual R	lingual R	V2_exvivo R	N/A	FG3 R	lingual R	S_oc-temp_med_and_Lingual R	lingual R	V2_exvivo R	N/A	FG3 R	lingual R	S_oc-temp_med_and_Lingual R	lingual R	N/A	N/A	FG3 R	lingual R	S_oc-temp_med_and_Lingual R	lingual R	N/A	N/A	FG3 R	lingual R	S_oc-temp_med_and_Lingual R	lingual R	N/A	N/A	FG3 R	lingual R	G_oc-temp_med-Lingual R	lingual R	V2_exvivo R	N/A	FG3 R	lingual R	S_oc-temp_med_and_Lingual R	lingual R
E4	[-16.804,-19.526,50.966]	[16.330,-53.451,-23.080]	Cortex R	0.29	Lingual R	0.29	Lingual R	0.29	S_oc-temp_med_and_Lingual R	0.29	lingual R	S_oc-temp_med_and_Lingual R	lingual R	N/A	N/A	FG3 R	lingual R	S_oc-temp_med_and_Lingual R	lingual R	N/A	N/A	FG3 R	lingual R	S_oc-temp_med_and_Lingual R	lingual R	N/A	N/A	FG3 R	lingual R	S_oc-temp_med_and_Lingual R	lingual R	N/A	N/A	FG3 R	lingual R	S_oc-temp_med_and_Lingual R	lingual R	N/A	N/A	FG3 R	lingual R	S_oc-temp_med_and_Lingual R	lingual R	N/A	N/A	FG3 R	lingual R	S_oc-temp_med_and_Lingual R	lingual R
E5	[-17.566,-22.913,51.412]	[19.701,-54.359,-22.820]	Cortex R	0.02	Lingual R	0.02	Lingual R	0.02	S_oc-temp_med_and_Lingual R	0.02	fusiform R	S_oc-temp_med_and_Lingual R	fusiform R	N/A	N/A	FG3 R	N/A	N/A	N/A	N/A	N/A	N/A	fusiform R	S_oc-temp_med_and_Lingual R	fusiform R	N/A	N/A	FG3 R	N/A	N/A	N/A	N/A	N/A	N/A	N/A	N/A	N/A	N/A	N/A	N/A	N/A	N/A	N/A	N/A	N/A	N/A	N/A	N/A	N/A
E6	[-18.328,-26.300,51.859]	[23.071,-55.266,-22.561]	Cortex R	0.28	Fusiform R	0.28	Fusiform R	0.28	S_oc-temp_med_and_Lingual R	0.28	fusiform R	S_oc-temp_med_and_Lingual R	fusiform R	N/A	N/A	FG3 R	fusiform R	S_oc-temp_med_and_Lingual R	fusiform R	N/A	N/A	FG3 R	fusiform R	S_oc-temp_med_and_Lingual R	fusiform R	N/A	N/A	FG3 R	fusiform R	S_oc-temp_med_and_Lingual R	fusiform R	N/A	N/A	FG3 R	fusiform R	S_oc-temp_med_and_Lingual R	fusiform R	N/A	N/A	FG3 R	fusiform R	S_oc-temp_med_and_Lingual R	fusiform R	N/A	N/A	FG3 R	fusiform R	S_oc-temp_med_and_Lingual R	fusiform R
E7	[-19.090,-29.686,52.306]	[26.441,-56.174,-22.302]	White R	0.76	White R	0.76	White R	0.76	White R	0.76	fusiform R	S_oc-temp_med_and_Lingual R	fusiform R	N/A	N/A	FG3 R	N/A	N/A	N/A	N/A	N/A	N/A	fusiform R	S_oc-temp_med_and_Lingual R	fusiform R	N/A	N/A	FG3 R	fusiform R	S_oc-temp_med_and_Lingual R	fusiform R	N/A	N/A	FG3 R	fusiform R	S_oc-temp_med_and_Lingual R	fusiform R	N/A	N/A	FG3 R	fusiform R	S_oc-temp_med_and_Lingual R	fusiform R	N/A	N/A	FG3 R	fusiform R	S_oc-temp_med_and_Lingual R	fusiform R
E8	[-19.852,-33.073,52.752]	[29.812,-57.081,-22.042]	White R	0.65	White R	0.65	White R	0.65	White R	0.65	fusiform R	S_oc-temp_lat R	fusiform R	N/A	N/A	FG4 R	fusiform R	S_oc-temp_lat R	fusiform R	N/A	N/A	FG4 R	fusiform R	S_oc-temp_lat R	fusiform R	N/A	N/A	FG4 R	fusiform R	S_oc-temp_lat R	fusiform R	N/A	N/A	FG4 R	fusiform R	S_oc-temp_lat R	fusiform R	N/A	N/A	FG4 R	fusiform R	S_oc-temp_lat R	fusiform R	N/A	N/A	FG4 R	fusiform R	S_oc-temp_lat R	fusiform R
E9	[-20.614,-36.460,53.199]	[33.182,-57.988,-21.783]	White R	0.67	White R	0.67	White R	0.67	White R	0.67	inferiortemporal R	S_oc-temp_lat R	fusiform R	N/A	N/A	FG4 R	inferiortemporal R	S_oc-temp_lat R	fusiform R	N/A	N/A	FG4 R	inferiortemporal R	S_oc-temp_lat R	fusiform R	N/A	N/A	FG4 R	fusiform R	S_oc-temp_lat R	fusiform R	N/A	N/A	FG4 R	fusiform R	S_oc-temp_lat R	fusiform R	N/A	N/A	FG4 R	inferiortemporal R	S_oc-temp_lat R	fusiform R	N/A	N/A	FG4 R	inferiortemporal R	S_oc-temp_lat R	fusiform R
E10	[-21.376,-39.847,53.645]	[36.552,-58.896,-21.524]	White R	0.99	White R	0.99	White R	0.99	White R	0.99	N/A	N/A	N/A	N/A	N/A	N/A	N/A	N/A	N/A	N/A	N/A	N/A	N/A	N/A	N/A	N/A	N/A	N/A	N/A	N/A	N/A	N/A	N/A	N/A	N/A	N/A	N/A	N/A	N/A	N/A	N/A	N/A	N/A	N/A	N/A	N/A	N/A	N/A	N/A
E11	[-22.137,-43.233,54.092]	[39.923,-59.803,-21.265]	White R	0.86	White R	0.86	White R	0.86	White R	0.86	inferiortemporal R	S_temporal_inf R	inferiortemporal R	N/A	N/A	N/A	inferiortemporal R	S_temporal_inf R	inferiortemporal R	N/A	N/A	N/A	inferiortemporal R	S_temporal_inf R	inferiortemporal R	N/A	N/A	N/A	inferiortemporal R	S_temporal_inf R	inferiortemporal R	N/A	N/A	N/A	inferiortemporal R	S_temporal_inf R	inferiortemporal R	N/A	N/A	N/A	inferiortemporal R	S_temporal_inf R	inferiortemporal R	N/A	N/A	N/A	inferiortemporal R	S_temporal_inf R	inferiortemporal R
E12	[-22.899,-46.620,54.539]	[43.293,-60.711,-21.005]	White R	0.78	White R	0.78	White R	0.78	White R	0.78	inferiortemporal R	S_temporal_inf R	inferiortemporal R	N/A	N/A	N/A	inferiortemporal R	S_temporal_inf R	inferiortemporal R	N/A	N/A	N/A	inferiortemporal R	S_temporal_inf R	inferiortemporal R	N/A	N/A	N/A	inferiortemporal R	S_temporal_inf R	inferiortemporal R	N/A	N/A	N/A	inferiortemporal R	S_temporal_inf R	inferiortemporal R	N/A	N/A	N/A	inferiortemporal R	S_temporal_inf R	inferiortemporal R	N/A	N/A	N/A	inferiortemporal R	S_temporal_inf R	inferiortemporal R
E13	[-23.661,-50.007,54.985]	[46.663,-61.618,-20.746]	White R	0.77	White R	0.77	White R	0.77	White R	0.77	inferiortemporal R	S_temporal_inf R	inferiortemporal R	N/A	N/A	N/A	inferiortemporal R	S_temporal_inf R	inferiortemporal R	N/A	N/A	N/A	inferiortemporal R	S_temporal_inf R	inferiortemporal R	N/A	N/A	N/A	N/A	N/A	N/A	N/A	N/A	N/A	N/A	N/A	N/A	N/A	N/A	N/A	middletemporal R	S_temporal_inf R	middletemporal R	N/A	N/A	N/A	middletemporal R	S_temporal_inf R	middletemporal R
E14	[-24.423,-53.394,55.432]	[50.034,-62.526,-20.487]	White R	0.48	White R	0.48	White R	0.48	White R	0.48	middletemporal R	G_temporal_inf R	middletemporal R	N/A	N/A	N/A	middletemporal R	G_temporal_inf R	middletemporal R	N/A	N/A	N/A	middletemporal R	S_temporal_inf R	middletemporal R	N/A	N/A	N/A	middletemporal R	S_temporal_inf R	middletemporal R	N/A	N/A	N/A	middletemporal R	S_temporal_inf R	middletemporal R	N/A	N/A	N/A	middletemporal R	G_temporal_inf R	middletemporal R	N/A	N/A	N/A	middletemporal R	G_temporal_inf R	middletemporal R
F1	[30.827,-1.798,55.495]	[-1.781,-10.729,-1.857]	Thalamus R	1	Thalamus R	1	Thalamus R	1	Thalamus R	1	N/A	N/A	N/A	N/A	N/A	N/A	N/A	N/A	N/A	N/A	N/A	N/A	N/A	N/A	N/A	N/A	N/A	N/A	N/A	N/A	N/A	N/A	N/A	N/A	N/A	N/A	N/A	N/A	N/A	N/A	N/A	N/A	N/A	N/A	N/A	N/A	N/A	N/A	N/A
F2	[31.377,-4.900,57.020]	[1.257,-10.816,-0.121]	Thalamus R	1	Thalamus R	1	Thalamus R	1	Thalamus R	1	N/A	N/A	N/A	N/A	N/A	N/A	N/A	N/A	N/A	N/A	N/A	N/A	N/A	N/A	N/A	N/A	N/A	N/A	N/A	N/A	N/A	N/A	N/A	N/A	N/A	N/A	N/A	N/A	N/A	N/A	N/A	N/A	N/A	N/A	N/A	N/A	N/A	N/A	N/A
F3	[31.927,-8.002,58.544]	[4.295,-10.903,1.615]	Thalamus R	0.91	Thalamus R	0.91	Thalamus R	0.91	Thalamus R	0.91	N/A	N/A	N/A	N/A	N/A	N/A	N/A	N/A	N/A	N/A	N/A	N/A	N/A	N/A	N/A	N/A	N/A	N/A	N/A	N/A	N/A	N/A	N/A	N/A	N/A	N/A	N/A	N/A	N/A	N/A	N/A	N/A	N/A	N/A	N/A	N/A	N/A	N/A	N/A
F4	[32.477,-11.105,60.069]	[7.333,-10.990,3.351]	White R	0.57	White R	0.57	White R	0.57	White R	0.57	N/A	N/A	N/A	N/A	N/A	N/A	N/A	N/A	N/A	N/A	N/A	N/A	N/A	N/A	N/A	N/A	N/A	N/A	N/A	N/A	N/A	N/A	N/A	N/A	N/A	N/A	N/A	N/A	N/A	N/A	N/A	N/A	N/A	N/A	N/A	N/A	N/A	N/A	N/A
F5	[33.027,-14.207,61.594]	[10.371,-11.076,5.087]	White R	0.95	White R	0.95	White R	0.95	White R	0.95	N/A	N/A	N/A	N/A	N/A	N/A	N/A	N/A	N/A	N/A	N/A	N/A	N/A	N/A	N/A	N/A	N/A	N/A	N/A	N/A	N/A	N/A	N/A	N/A	N/A	N/A	N/A	N/A	N/A	N/A	N/A	N/A	N/A	N/A	N/A	N/A	N/A	N/A	N/A
F6	[33.578,-17.309,63.119]	[13.409,-11.163,6.822]	White R	0.85	White R	0.85	White R	0.85	White R	0.85	N/A	N/A	N/A	N/A	N/A	N/A	N/A	N/A	N/A	N/A	N/A	N/A	N/A	N/A	N/A	N/A	N/A	N/A	N/A	N/A	N/A	N/A	N/A	N/A	N/A	N/A	N/A	N/A	N/A	N/A	N/A	N/A	N/A	N/A	N/A	N/A	N/A	N/A	N/A
F7	[34.128,-20.411,64.644]	[16.447,-11.250,8.558]	Putamen R	0.6	Putamen R	0.6	Putamen R	0.6	Putamen R	0.6	N/A	N/A	N/A	N/A	N/A	N/A	N/A	N/A	N/A	N/A	N/A	N/A	N/A	N/A	N/A	N/A	N/A	N/A	N/A	N/A	N/A	N/A	N/A	N/A	N/A	N/A	N/A	N/A	N/A	N/A	N/A	N/A	N/A	N/A	N/A	N/A	N/A	N/A	N/A
F8	[34.678,-23.513,66.168]	[19.484,-11.337,10.294]	White R	0.61	White R	0.61	White R	0.61	White R	0.61	N/A	N/A	N/A	N/A	N/A	N/A	N/A	N/A	N/A	N/A	N/A	N/A	N/A	N/A	N/A	N/A	N/A	N/A	N/A	N/A	N/A	N/A	N/A	N/A	N/A	N/A	N/A	N/A	N/A	N/A	N/A	N/A	N/A	N/A	N/A	N/A	N/A	N/A	N/A
H1	[-0.731,-0.980,89.720]	[-3.781,-52.729,18.143]	White R	0.37	White R	0.37	White R	0.37	White R	0.37	precuneus R	S_subparietal R	precuneus R	N/A	N/A	N/A	precuneus R	S_subparietal R	precuneus R	N/A	N/A	N/A	precuneus R	S_subparietal R	precuneus R	N/A	N/A	N/A	precuneus R	S_subparietal R	precuneus R	N/A	N/A	N/A	precuneus R	S_subparietal R	precuneus R	N/A	N/A	N/A	precuneus R	S_subparietal R	precuneus R	N/A	N/A	N/A	precuneus R	S_subparietal R	precuneus R
H2	[-0.389,-4.461,89.615]	[-0.299,-52.408,18.303]	White R	0.74	White R	0.74	White R	0.74	White R	0.74	precuneus R	S_subparietal R	precuneus R	N/A	N/A	N/A	precuneus R	S_subparietal R	precuneus R	N/A	N/A	N/A	precuneus R	S_subparietal R	precuneus R	N/A	N/A	N/A	N/A	N/A	N/A	N/A	N/A	N/A	N/A	N/A	N/A	N/A	N/A	N/A	precuneus R	S_subparietal R	precuneus R	N/A	N/A	N/A	precuneus R	S_subparietal R	precuneus R
H3	[-0.047,-7.943,89.510]	[3.182,-52.086,18.464]	White R	0.72	White R	0.72	White R	0.72	White R	0.72	precuneus R	S_subparietal R	precuneus R	N/A	N/A	N/A	precuneus R	S_subparietal R	precuneus R	N/A	N/A	N/A	precuneus R	S_subparietal R	precuneus R	N/A	N/A	N/A	precuneus R	S_subparietal R	precuneus R	N/A	N/A	N/A	precuneus R	S_subparietal R	precuneus R	N/A	N/A	N/A	precuneus R	S_subparietal R	precuneus R	N/A	N/A	N/A	precuneus R	S_subparietal R	precuneus R
H4	[0.295,-11.425,89.404]	[6.664,-51.765,18.625]	White R	0.87	White R	0.87	White R	0.87	White R	0.87	precuneus R	S_subparietal R	precuneus R	N/A	N/A	N/A	precuneus R	S_subparietal R	precuneus R	N/A	N/A	N/A	precuneus R	S_subparietal R	precuneus R	N/A	N/A	N/A	precuneus R	S_subparietal R	precuneus R	N/A	N/A	N/A	precuneus R	S_subparietal R	precuneus R	N/A	N/A	N/A	precuneus R	S_subparietal R	precuneus R	N/A	N/A	N/A	precuneus R	S_subparietal R	precuneus R
H5	[0.636,-14.906,89.299]	[10.145,-51.444,18.785]	White R	1	White R	1	White R	1	White R	1	N/A	N/A	N/A	N/A	N/A	N/A	N/A	N/A	N/A	N/A	N/A	N/A	N/A	N/A	N/A	N/A	N/A	N/A	N/A	N/A	N/A	N/A	N/A	N/A	N/A	N/A	N/A	N/A	N/A	N/A	N/A	N/A	N/A	N/A	N/A	N/A	N/A	N/A	N/A
H6	[0.978,-18.388,89.194]	[13.627,-51.122,18.946]	White R	1	White R	1	White R	1	White R	1	N/A	N/A	N/A	N/A	N/A	N/A	N/A	N/A	N/A	N/A	N/A	N/A	N/A	N/A	N/A	N/A	N/A	N/A	N/A	N/A	N/A	N/A	N/A	N/A	N/A	N/A	N/A	N/A	N/A	N/A	N/A	N/A	N/A	N/A	N/A	N/A	N/A	N/A	N/A
H7	[1.320,-21.870,89.088]	[17.108,-50.801,19.107]	White R	1	White R	1	White R	1	White R	1	N/A	N/A	N/A	N/A	N/A	N/A	N/A	N/A	N/A	N/A	N/A	N/A	N/A	N/A	N/A	N/A	N/A	N/A	N/A	N/A	N/A	N/A	N/A	N/A	N/A	N/A	N/A	N/A	N/A	N/A	N/A	N/A	N/A	N/A	N/A	N/A	N/A	N/A	N/A
H8	[1.662,-25.351,88.983]	[20.590,-50.480,19.268]	White R	1	White R	1	White R	1	White R	1	N/A	N/A	N/A	N/A	N/A	N/A	N/A	N/A	N/A	N/A	N/A	N/A	N/A	N/A	N/A	N/A	N/A	N/A	N/A	N/A	N/A	N/A	N/A	N/A	N/A	N/A	N/A	N/A	N/A	N/A	superiorparietal R	S_intrapariet_and_P_trans R	superiorparietal R	N/A	N/A	N/A	superiorparietal R	S_intrapariet_and_P_trans R	superiorparietal R
H9	[2.004,-28.833,88.877]	[24.071,-50.158,19.428]	White R	0.97	White R	0.97	White R	0.97	White R	0.97	inferiorparietal R	S_intrapariet_and_P_trans R	inferiorparietal R	N/A	N/A	N/A	N/A	N/A	N/A	N/A	N/A	N/A	N/A	N/A	N/A	N/A	N/A	N/A	N/A	N/A	N/A	N/A	N/A	N/A	N/A	N/A	N/A	N/A	N/A	N/A	inferiorparietal R	S_intrapariet_and_P_trans R	inferiorparietal R	N/A	N/A	N/A	inferiorparietal R	S_intrapariet_and_P_trans R	inferiorparietal R
H10	[2.346,-32.315,88.772]	[27.553,-49.837,19.589]	White R	0.92	White R	0.92	White R	0.92	White R	0.92	supramarginal R	S_intrapariet_and_P_trans R	inferiorparietal R	N/A	N/A	N/A	inferiorparietal R	S_intrapariet_and_P_trans R	inferiorparietal R	N/A	N/A	N/A	supramarginal R	S_intrapariet_and_P_trans R	inferiorparietal R	N/A	N/A	N/A	inferiorparietal R	S_intrapariet_and_P_trans R	inferiorparietal R	N/A	N/A	N/A	inferiorparietal R	S_intrapariet_and_P_trans R	inferiorparietal R	N/A	N/A	N/A	supramarginal R	S_intrapariet_and_P_trans R	inferiorparietal R	N/A	N/A	N/A	inferiorparietal R	S_intrapariet_and_P_trans R	inferiorparietal R
H11	[2.688,-35.796,88.667]	[31.034,-49.516,19.750]	White R	1	White R	1	White R	1	White R	1	N/A	N/A	N/A	N/A	N/A	N/A	N/A	N/A	N/A	N/A	N/A	N/A	N/A	N/A	N/A	N/A	N/A	N/A	N/A	N/A	N/A	N/A	N/A	N/A	N/A	N/A	N/A	N/A	N/A	N/A	supramarginal R	S_intrapariet_and_P_trans R	supramarginal R	N/A	N/A	N/A	N/A	N/A	N/A
H12	[3.030,-39.278,88.561]	[34.516,-49.194,19.910]	White R	1	White R	1	White R	1	White R	1	N/A	N/A	N/A	N/A	N/A	N/A	N/A	N/A	N/A	N/A	N/A	N/A	N/A	N/A	N/A	N/A	N/A	N/A	N/A	N/A	N/A	N/A	N/A	N/A	N/A	N/A	N/A	N/A	N/A	N/A	supramarginal R	S_interm_prim-Jensen R	supramarginal R	N/A	N/A	N/A	N/A	N/A	N/A
H13	[3.372,-42.760,88.456]	[37.997,-48.873,20.071]	White R	0.73	White R	0.73	White R	0.73	White R	0.73	supramarginal R	G_temp_sup-Plan_tempo R	supramarginal R	N/A	N/A	N/A	supramarginal R	G_temp_sup-Plan_tempo R	supramarginal R	N/A	N/A	N/A	supramarginal R	G_temp_sup-Plan_tempo R	supramarginal R	N/A	N/A	N/A	supramarginal R	G_temp_sup-Plan_tempo R	supramarginal R	N/A	N/A	N/A	supramarginal R	G_temp_sup-Plan_tempo R	supramarginal R	N/A	N/A	N/A	supramarginal R	G_temp_sup-Plan_tempo R	supramarginal R	N/A	N/A	N/A	supramarginal R	G_temp_sup-Plan_tempo R	supramarginal R
H14	[3.713,-46.241,88.351]	[41.479,-48.551,20.232]	White R	0.52	White R	0.52	White R	0.52	White R	0.52	supramarginal R	G_temp_sup-Plan_tempo R	supramarginal R	N/A	N/A	N/A	supramarginal R	G_temp_sup-Plan_tempo R	supramarginal R	N/A	N/A	N/A	supramarginal R	G_temp_sup-Plan_tempo R	supramarginal R	N/A	N/A	N/A	supramarginal R	G_temp_sup-Plan_tempo R	supramarginal R	N/A	N/A	N/A	supramarginal R	G_temp_sup-Plan_tempo R	supramarginal R	N/A	N/A	N/A	supramarginal R	G_temp_sup-Plan_tempo R	supramarginal R	N/A	N/A	N/A	supramarginal R	G_temp_sup-Plan_tempo R	supramarginal R
H15	[4.055,-49.723,88.245]	[44.960,-48.230,20.392]	White R	0.35	White R	0.35	White R	0.35	White R	0.35	supramarginal R	G_temp_sup-Plan_tempo R	supramarginal R	N/A	N/A	N/A	supramarginal R	G_temp_sup-Plan_tempo R	supramarginal R	N/A	N/A	N/A	supramarginal R	G_temp_sup-Plan_tempo R	supramarginal R	N/A	N/A	N/A	supramarginal R	G_temp_sup-Plan_tempo R	supramarginal R	N/A	N/A	N/A	supramarginal R	G_temp_sup-Plan_tempo R	supramarginal R	N/A	N/A	N/A	supramarginal R	G_temp_sup-Plan_tempo R	supramarginal R	N/A	N/A	N/A	supramarginal R	G_temp_sup-Plan_tempo R	supramarginal R
H16	[4.397,-53.205,88.140]	[48.442,-47.909,20.553]	Cortex R	0.23	Supramarginal R	0.23	Supramarginal R	0.23	G_temp_sup-Plan_tempo R	0.23	supramarginal R	G_temp_sup-Plan_tempo R	supramarginal R	N/A	N/A	N/A	supramarginal R	G_temp_sup-Plan_tempo R	supramarginal R	N/A	N/A	N/A	supramarginal R	G_temp_sup-Plan_tempo R	supramarginal R	N/A	N/A	N/A	supramarginal R	G_temp_sup-Plan_tempo R	supramarginal R	N/A	N/A	N/A	supramarginal R	G_temp_sup-Plan_tempo R	supramarginal R	N/A	N/A	N/A	supramarginal R	G_temp_sup-Plan_tempo R	supramarginal R	N/A	N/A	N/A	supramarginal R	G_temp_sup-Plan_tempo R	supramarginal R
I1	[-3.888,-0.345,73.763]	[-3.781,-49.729,2.143]	Cortex R	0.14	Isthmus cingulate R	0.14	Isthmus cingulate R	0.14	G_cingul-Post-dorsal R	0.14	isthmuscingulate R	G_cingul-Post-dorsal R	isthmuscingulate R	N/A	N/A	N/A	isthmuscingulate R	G_cingul-Post-dorsal R	isthmuscingulate R	N/A	N/A	N/A	isthmuscingulate R	G_cingul-Post-dorsal R	isthmuscingulate R	N/A	N/A	N/A	isthmuscingulate R	G_cingul-Post-dorsal R	isthmuscingulate R	N/A	N/A	N/A	isthmuscingulate R	G_cingul-Post-dorsal R	isthmuscingulate R	N/A	N/A	N/A	isthmuscingulate R	G_cingul-Post-dorsal R	isthmuscingulate R	N/A	N/A	N/A	isthmuscingulate R	G_cingul-Post-dorsal R	isthmuscingulate R
I2	[-5.054,-3.534,74.614]	[-0.622,-51.160,2.619]	Cortex R	0.39	Isthmus cingulate R	0.39	Isthmus cingulate R	0.34	G_cingul-Post-dorsal R	0.19	isthmuscingulate R	S_subparietal R	isthmuscingulate R	N/A	N/A	N/A	isthmuscingulate R	S_subparietal R	isthmuscingulate R	N/A	N/A	N/A	isthmuscingulate R	S_subparietal R	isthmuscingulate R	N/A	N/A	N/A	isthmuscingulate R	S_subparietal R	isthmuscingulate R	N/A	N/A	N/A	isthmuscingulate R	S_subparietal R	isthmuscingulate R	N/A	N/A	N/A	isthmuscingulate R	G_cingul-Post-dorsal R	isthmuscingulate R	N/A	N/A	N/A	isthmuscingulate R	G_cingul-Post-dorsal R	isthmuscingulate R
I3	[-6.219,-6.723,75.465]	[2.536,-52.590,3.096]	White R	0.43	White R	0.43	White R	0.43	White R	0.43	isthmuscingulate R	S_subparietal R	precuneus R	N/A	N/A	N/A	isthmuscingulate R	S_subparietal R	precuneus R	N/A	N/A	N/A	isthmuscingulate R	S_subparietal R	precuneus R	N/A	N/A	N/A	isthmuscingulate R	S_subparietal R	isthmuscingulate R	N/A	N/A	N/A	isthmuscingulate R	S_subparietal R	isthmuscingulate R	N/A	N/A	N/A	isthmuscingulate R	S_subparietal R	precuneus R	N/A	N/A	N/A	isthmuscingulate R	S_subparietal R	precuneus R
I4	[-7.385,-9.911,76.315]	[5.695,-54.020,3.573]	White R	0.97	White R	0.97	White R	0.97	White R	0.97	N/A	N/A	N/A	N/A	N/A	N/A	N/A	N/A	N/A	N/A	N/A	N/A	N/A	N/A	N/A	N/A	N/A	N/A	N/A	N/A	N/A	N/A	N/A	N/A	N/A	N/A	N/A	N/A	N/A	N/A	precuneus R	S_subparietal R	precuneus R	N/A	N/A	N/A	N/A	N/A	N/A
I5	[-8.550,-13.100,77.166]	[8.854,-55.451,4.050]	White R	1	White R	1	White R	1	White R	1	N/A	N/A	N/A	N/A	N/A	N/A	N/A	N/A	N/A	N/A	N/A	N/A	N/A	N/A	N/A	N/A	N/A	N/A	N/A	N/A	N/A	N/A	N/A	N/A	N/A	N/A	N/A	N/A	N/A	N/A	N/A	N/A	N/A	N/A	N/A	N/A	N/A	N/A	N/A
I6	[-9.716,-16.289,78.017]	[12.012,-56.881,4.527]	White R	1	White R	1	White R	1	White R	1	N/A	N/A	N/A	N/A	N/A	N/A	N/A	N/A	N/A	N/A	N/A	N/A	N/A	N/A	N/A	N/A	N/A	N/A	N/A	N/A	N/A	N/A	N/A	N/A	N/A	N/A	N/A	N/A	N/A	N/A	N/A	N/A	N/A	N/A	N/A	N/A	N/A	N/A	N/A
I7	[-10.882,-19.477,78.868]	[15.171,-58.311,5.003]	White R	1	White R	1	White R	1	White R	1	N/A	N/A	N/A	N/A	N/A	N/A	N/A	N/A	N/A	N/A	N/A	N/A	N/A	N/A	N/A	N/A	N/A	N/A	N/A	N/A	N/A	N/A	N/A	N/A	N/A	N/A	N/A	N/A	N/A	N/A	N/A	N/A	N/A	N/A	N/A	N/A	N/A	N/A	N/A
I8	[-12.047,-22.666,79.719]	[18.329,-59.741,5.480]	White R	1	White R	1	White R	1	White R	1	N/A	N/A	N/A	N/A	N/A	N/A	N/A	N/A	N/A	N/A	N/A	N/A	N/A	N/A	N/A	N/A	N/A	N/A	N/A	N/A	N/A	N/A	N/A	N/A	N/A	N/A	N/A	N/A	N/A	N/A	N/A	N/A	N/A	N/A	N/A	N/A	N/A	N/A	N/A
I9	[-13.213,-25.855,80.569]	[21.488,-61.172,5.957]	White R	1	White R	1	White R	1	White R	1	N/A	N/A	N/A	N/A	N/A	N/A	N/A	N/A	N/A	N/A	N/A	N/A	N/A	N/A	N/A	N/A	N/A	N/A	N/A	N/A	N/A	N/A	N/A	N/A	N/A	N/A	N/A	N/A	N/A	N/A	N/A	N/A	N/A	N/A	N/A	N/A	N/A	N/A	N/A
I10	[-14.378,-29.043,81.420]	[24.647,-62.602,6.434]	White R	1	White R	1	White R	1	White R	1	N/A	N/A	N/A	N/A	N/A	N/A	N/A	N/A	N/A	N/A	N/A	N/A	N/A	N/A	N/A	N/A	N/A	N/A	N/A	N/A	N/A	N/A	N/A	N/A	N/A	N/A	N/A	N/A	N/A	N/A	N/A	N/A	N/A	N/A	N/A	N/A	N/A	N/A	N/A
I11	[-15.544,-32.232,82.271]	[27.805,-64.032,6.910]	White R	1	White R	1	White R	1	White R	1	N/A	N/A	N/A	N/A	N/A	N/A	N/A	N/A	N/A	N/A	N/A	N/A	N/A	N/A	N/A	N/A	N/A	N/A	N/A	N/A	N/A	N/A	N/A	N/A	N/A	N/A	N/A	N/A	N/A	N/A	N/A	N/A	N/A	N/A	N/A	N/A	N/A	N/A	N/A
I12	[-16.710,-35.421,83.122]	[30.964,-65.463,7.387]	White R	1	White R	1	White R	1	White R	1	N/A	N/A	N/A	N/A	N/A	N/A	N/A	N/A	N/A	N/A	N/A	N/A	N/A	N/A	N/A	N/A	N/A	N/A	N/A	N/A	N/A	N/A	N/A	N/A	N/A	N/A	N/A	N/A	N/A	N/A	inferiorparietal R	G_pariet_inf-Angular R	inferiorparietal R	N/A	N/A	N/A	N/A	N/A	N/A
I13	[-17.875,-38.609,83.972]	[34.122,-66.893,7.864]	White R	0.75	White R	0.75	White R	0.75	White R	0.75	inferiorparietal R	G_pariet_inf-Angular R	inferiorparietal R	N/A	N/A	N/A	inferiorparietal R	G_pariet_inf-Angular R	inferiorparietal R	N/A	N/A	N/A	inferiorparietal R	G_pariet_inf-Angular R	inferiorparietal R	N/A	N/A	N/A	inferiorparietal R	G_pariet_inf-Angular R	inferiorparietal R	N/A	N/A	N/A	inferiorparietal R	G_pariet_inf-Angular R	inferiorparietal R	N/A	N/A	N/A	inferiorparietal R	G_pariet_inf-Angular R	inferiorparietal R	N/A	N/A	N/A	inferiorparietal R	G_pariet_inf-Angular R	inferiorparietal R
I14	[-19.041,-41.798,84.823]	[37.281,-68.323,8.341]	White R	0.46	White R	0.46	White R	0.46	White R	0.46	inferiorparietal R	G_pariet_inf-Angular R	inferiorparietal R	N/A	N/A	N/A	inferiorparietal R	G_pariet_inf-Angular R	inferiorparietal R	N/A	N/A	N/A	inferiorparietal R	G_pariet_inf-Angular R	inferiorparietal R	N/A	N/A	N/A	inferiorparietal R	G_pariet_inf-Angular R	inferiorparietal R	N/A	N/A	N/A	inferiorparietal R	G_pariet_inf-Angular R	inferiorparietal R	N/A	N/A	N/A	inferiorparietal R	G_pariet_inf-Angular R	inferiorparietal R	N/A	N/A	N/A	inferiorparietal R	G_pariet_inf-Angular R	inferiorparietal R
I15	[-20.206,-44.987,85.674]	[40.440,-69.754,8.818]	Cortex R	0.34	Inferior parietal R	0.34	Inferior parietal R	0.34	G_pariet_inf-Angular R	0.34	inferiorparietal R	G_pariet_inf-Angular R	inferiorparietal R	N/A	N/A	N/A	inferiorparietal R	G_pariet_inf-Angular R	inferiorparietal R	N/A	N/A	N/A	inferiorparietal R	G_pariet_inf-Angular R	inferiorparietal R	N/A	N/A	N/A	inferiorparietal R	G_pariet_inf-Angular R	inferiorparietal R	N/A	N/A	N/A	inferiorparietal R	G_pariet_inf-Angular R	inferiorparietal R	N/A	N/A	N/A	inferiorparietal R	G_pariet_inf-Angular R	inferiorparietal R	N/A	N/A	N/A	inferiorparietal R	G_pariet_inf-Angular R	inferiorparietal R
I16	[-21.372,-48.175,86.525]	[43.598,-71.184,9.294]	White R	0.29	White R	0.29	White R	0.29	White R	0.29	inferiorparietal R	G_pariet_inf-Angular R	inferiorparietal R	N/A	N/A	N/A	inferiorparietal R	G_pariet_inf-Angular R	inferiorparietal R	N/A	N/A	N/A	inferiorparietal R	G_pariet_inf-Angular R	inferiorparietal R	N/A	N/A	N/A	inferiorparietal R	G_pariet_inf-Angular R	inferiorparietal R	N/A	N/A	N/A	inferiorparietal R	G_pariet_inf-Angular R	inferiorparietal R	N/A	N/A	N/A	inferiorparietal R	G_pariet_inf-Angular R	inferiorparietal R	N/A	N/A	N/A	inferiorparietal R	G_pariet_inf-Angular R	inferiorparietal R
K1	[-24.495,1.182,62.672]	[-4.781,-64.729,-15.857]	Cortex R	0.22	Lingual R	0.22	Lingual R	0.22	G_oc-temp_med-Lingual R	0.22	lingual R	G_oc-temp_med-Lingual R	lingual R	V2_exvivo R	V2_exvivo R	hOc2 R	lingual R	G_oc-temp_med-Lingual R	lingual R	V2_exvivo R	V2_exvivo R	hOc2 R	lingual R	G_oc-temp_med-Lingual R	lingual R	V2_exvivo R	V2_exvivo R	hOc2 R	lingual L	G_oc-temp_med-Lingual L	lingual L	V2_exvivo R	V1_exvivo L	hOc1 L	lingual L	G_oc-temp_med-Lingual L	lingual L	V2_exvivo R	V1_exvivo L	hOc1 L	lingual R	G_oc-temp_med-Lingual R	lingual R	V2_exvivo R	V2_exvivo R	hOc2 R	lingual R	G_oc-temp_med-Lingual R	lingual R
K2	[-27.245,-0.874,63.351]	[-2.740,-67.555,-16.171]	White R	0.56	White R	0.56	White R	0.56	White R	0.56	lingual R	G_oc-temp_med-Lingual R	lingual R	V2_exvivo R	V2_exvivo R	hOc2 R	lingual R	G_oc-temp_med-Lingual R	lingual R	V2_exvivo R	V2_exvivo R	hOc2 R	lingual R	G_oc-temp_med-Lingual R	lingual R	V2_exvivo R	V2_exvivo R	hOc2 R	lingual R	G_oc-temp_med-Lingual R	lingual R	V2_exvivo R	V2_exvivo R	hOc2 R	lingual R	G_oc-temp_med-Lingual R	lingual R	V2_exvivo R	V2_exvivo R	hOc2 R	lingual R	G_oc-temp_med-Lingual R	lingual R	V2_exvivo R	V2_exvivo R	hOc2 R	lingual R	G_oc-temp_med-Lingual R	lingual R
K3	[-29.995,-2.930,64.030]	[-0.699,-70.381,-16.485]	White R	0.6	White R	0.6	White R	0.6	White R	0.6	pericalcarine R	G_oc-temp_med-Lingual R	pericalcarine R	V1_exvivo R	V1_exvivo R	hOc1 R	lingual R	G_oc-temp_med-Lingual R	lingual R	V1_exvivo R	V1_exvivo R	hOc1 R	pericalcarine R	G_oc-temp_med-Lingual R	pericalcarine R	V1_exvivo R	V1_exvivo R	hOc1 R	N/A	N/A	N/A	N/A	N/A	N/A	N/A	N/A	N/A	N/A	N/A	N/A	pericalcarine R	G_oc-temp_med-Lingual R	pericalcarine R	V1_exvivo R	V1_exvivo R	hOc1 R	pericalcarine R	G_oc-temp_med-Lingual R	pericalcarine R
K4	[-32.745,-4.986,64.709]	[1.342,-73.207,-16.799]	Cortex R	0.38	Pericalcarine R	0.38	Pericalcarine R	0.38	White R	0.29	pericalcarine R	G_oc-temp_med-Lingual R	pericalcarine R	V1_exvivo R	V1_exvivo R	hOc1 R	pericalcarine R	G_oc-temp_med-Lingual R	pericalcarine R	V1_exvivo R	V1_exvivo R	hOc1 R	pericalcarine R	S_calcarine R	pericalcarine R	V1_exvivo R	V1_exvivo R	hOc1 R	pericalcarine R	S_calcarine R	pericalcarine R	V1_exvivo R	V1_exvivo R	hOc1 R	pericalcarine R	S_calcarine R	pericalcarine R	V1_exvivo R	V1_exvivo R	hOc1 R	pericalcarine R	G_oc-temp_med-Lingual R	pericalcarine R	V1_exvivo R	V1_exvivo R	hOc1 R	pericalcarine R	G_oc-temp_med-Lingual R	pericalcarine R
K5	[-35.495,-7.042,65.387]	[3.383,-76.033,-17.113]	Cortex R	0.56	Pericalcarine R	0.56	Pericalcarine R	0.56	S_calcarine R	0.52	pericalcarine R	S_calcarine R	pericalcarine R	V1_exvivo R	V1_exvivo R	hOc1 R	pericalcarine R	S_calcarine R	pericalcarine R	V1_exvivo R	V1_exvivo R	hOc1 R	pericalcarine R	S_calcarine R	pericalcarine R	V1_exvivo R	V1_exvivo R	hOc1 R	pericalcarine R	S_calcarine R	pericalcarine R	V1_exvivo R	V1_exvivo R	hOc1 R	pericalcarine R	S_calcarine R	pericalcarine R	V1_exvivo R	V1_exvivo R	hOc1 R	pericalcarine R	S_calcarine R	pericalcarine R	V1_exvivo R	V1_exvivo R	hOc1 R	pericalcarine R	S_calcarine R	pericalcarine R
K6	[-38.245,-9.098,66.066]	[5.424,-78.859,-17.427]	White R	0.9	White R	0.9	White R	0.9	White R	0.9	lateraloccipital R	G_occipital_sup R	cuneus R	V2_exvivo R	V2_exvivo R	hOc2 R	N/A	N/A	N/A	N/A	N/A	N/A	lateraloccipital R	G_occipital_sup R	cuneus R	V2_exvivo R	V2_exvivo R	hOc2 R	N/A	N/A	N/A	N/A	N/A	N/A	N/A	N/A	N/A	N/A	N/A	N/A	pericalcarine R	S_calcarine R	pericalcarine R	V1_exvivo R	V1_exvivo R	hOc1 R	pericalcarine R	S_calcarine R	pericalcarine R
K7	[-40.995,-11.155,66.745]	[7.465,-81.685,-17.741]	White R	0.7	White R	0.7	White R	0.7	White R	0.7	lateraloccipital R	G_occipital_sup R	lateraloccipital R	V2_exvivo R	V2_exvivo R	hOc2 R	lateraloccipital R	G_occipital_sup R	lateraloccipital R	V2_exvivo R	V2_exvivo R	hOc2 R	lateraloccipital R	G_occipital_sup R	lateraloccipital R	V2_exvivo R	V2_exvivo R	hOc2 R	lateraloccipital R	G_occipital_sup R	lateraloccipital R	V2_exvivo R	V2_exvivo R	hOc2 R	lateraloccipital R	G_occipital_sup R	lateraloccipital R	V2_exvivo R	V2_exvivo R	hOc2 R	lateraloccipital R	G_occipital_sup R	lateraloccipital R	V2_exvivo R	V2_exvivo R	hOc2 R	lateraloccipital R	G_occipital_sup R	lateraloccipital R
K8	[-43.744,-13.211,67.423]	[9.506,-84.511,-18.055]	White R	0.8	White R	0.8	White R	0.8	White R	0.8	lateraloccipital R	G_occipital_sup R	lateraloccipital R	V2_exvivo R	V2_exvivo R	hOc2 R	lateraloccipital R	G_occipital_sup R	lateraloccipital R	V2_exvivo R	V2_exvivo R	hOc2 R	lateraloccipital R	G_occipital_sup R	lateraloccipital R	V2_exvivo R	V2_exvivo R	N/A	N/A	N/A	N/A	N/A	N/A	N/A	N/A	N/A	N/A	N/A	N/A	N/A	lateraloccipital R	G_occipital_sup R	lateraloccipital R	V2_exvivo R	V2_exvivo R	hOc2 R	lateraloccipital R	G_occipital_sup R	lateraloccipital R
K9	[-46.494,-15.267,68.102]	[11.547,-87.337,-18.369]	White R	0.68	White R	0.68	White R	0.68	White R	0.68	lateraloccipital R	G_occipital_sup R	lateraloccipital R	V2_exvivo R	V2_exvivo R	N/A	lateraloccipital R	G_occipital_sup R	lateraloccipital R	V2_exvivo R	V2_exvivo R	N/A	lateraloccipital R	G_occipital_sup R	lateraloccipital R	V2_exvivo R	V2_exvivo R	N/A	lateraloccipital R	G_occipital_sup R	lateraloccipital R	V2_exvivo R	V2_exvivo R	N/A	lateraloccipital R	G_occipital_sup R	lateraloccipital R	V2_exvivo R	V2_exvivo R	N/A	lateraloccipital R	Pole_occipital R	lateraloccipital R	V2_exvivo R	V2_exvivo R	N/A	lateraloccipital R	G_occipital_sup R	lateraloccipital R
K10	[-49.244,-17.323,68.781]	[13.588,-90.163,-18.683]	White R	0.52	White R	0.52	White R	0.52	White R	0.52	lateraloccipital R	Pole_occipital R	lateraloccipital R	V2_exvivo R	N/A	N/A	N/A	N/A	N/A	N/A	N/A	N/A	lateraloccipital R	Pole_occipital R	lateraloccipital R	V2_exvivo R	N/A	N/A	lateraloccipital R	Pole_occipital R	lateraloccipital R	V2_exvivo R	N/A	N/A	lateraloccipital R	Pole_occipital R	lateraloccipital R	V2_exvivo R	N/A	N/A	lateraloccipital R	Pole_occipital R	lateraloccipital R	V2_exvivo R	N/A	hOc3v R	lateraloccipital R	Pole_occipital R	lateraloccipital R
G1	[23.460,-29.191,65.953]	[25.219,-21.729,6.143]	White R	0.88	White R	0.88	White R	0.88	White R	0.88	insula R	S_circular_insula_sup R	insula R	N/A	N/A	N/A	insula R	S_circular_insula_sup R	insula R	N/A	N/A	N/A	insula R	S_circular_insula_sup R	insula R	N/A	N/A	N/A	insula R	S_circular_insula_sup R	insula R	N/A	N/A	N/A	insula R	S_circular_insula_sup R	insula R	N/A	N/A	N/A	insula R	S_circular_insula_sup R	insula R	N/A	N/A	N/A	insula R	S_circular_insula_sup R	insula R
G2	[23.881,-32.597,66.638]	[28.594,-21.627,7.063]	Cortex R	0.37	Insula R	0.37	Insula R	0.37	White R	0.35	insula R	G_Ins_lg_and_S_cent_ins R	insula R	N/A	N/A	N/A	insula R	G_Ins_lg_and_S_cent_ins R	insula R	N/A	N/A	N/A	insula R	S_circular_insula_sup R	insula R	N/A	N/A	N/A	insula R	G_Ins_lg_and_S_cent_ins R	insula R	N/A	N/A	N/A	insula R	G_Ins_lg_and_S_cent_ins R	insula R	N/A	N/A	N/A	insula R	G_Ins_lg_and_S_cent_ins R	insula R	N/A	N/A	N/A	insula R	S_circular_insula_sup R	insula R
G3	[24.302,-36.004,67.323]	[31.970,-21.525,7.984]	Cortex R	0.03	Insula R	0.03	Insula R	0.03	G_Ins_lg_and_S_cent_ins R	0.03	insula R	G_Ins_lg_and_S_cent_ins R	insula R	N/A	N/A	N/A	insula R	G_Ins_lg_and_S_cent_ins R	insula R	N/A	N/A	N/A	insula R	G_Ins_lg_and_S_cent_ins R	insula R	N/A	N/A	N/A	N/A	N/A	N/A	N/A	N/A	N/A	N/A	N/A	N/A	N/A	N/A	N/A	insula R	G_Ins_lg_and_S_cent_ins R	insula R	N/A	N/A	N/A	N/A	N/A	N/A
G4	[24.724,-39.410,68.008]	[35.345,-21.422,8.904]	N/A	N/A	N/A	N/A	N/A	N/A	N/A	N/A	N/A	N/A	N/A	N/A	N/A	N/A	N/A	N/A	N/A	N/A	N/A	N/A	postcentral R	G_and_S_subcentral R	postcentral R	N/A	N/A	N/A	N/A	N/A	N/A	N/A	N/A	N/A	N/A	N/A	N/A	N/A	N/A	N/A	N/A	N/A	N/A	N/A	N/A	N/A	N/A	N/A	N/A
G5	[25.145,-42.817,68.693]	[38.720,-21.320,9.825]	Cortex R	0.1	Postcentral R	0.1	Postcentral R	0.1	S_circular_insula_sup R	0.08	postcentral R	G_and_S_subcentral R	postcentral R	N/A	N/A	N/A	N/A	N/A	N/A	N/A	N/A	N/A	postcentral R	G_and_S_subcentral R	postcentral R	N/A	N/A	N/A	postcentral R	S_circular_insula_sup R	postcentral R	N/A	N/A	N/A	postcentral R	S_circular_insula_sup R	postcentral R	N/A	N/A	N/A	N/A	N/A	N/A	N/A	N/A	N/A	N/A	N/A	N/A
G6	[25.566,-46.223,69.378]	[42.095,-21.218,10.745]	Cortex R	0.4	Postcentral R	0.4	Postcentral R	0.4	S_circular_insula_sup R	0.22	postcentral R	S_circular_insula_sup R	postcentral R	N/A	N/A	N/A	postcentral R	G_and_S_subcentral R	postcentral R	N/A	N/A	N/A	postcentral R	S_circular_insula_sup R	postcentral R	N/A	N/A	N/A	postcentral R	G_and_S_subcentral R	postcentral R	N/A	N/A	N/A	postcentral R	G_and_S_subcentral R	postcentral R	N/A	N/A	N/A	postcentral R	S_circular_insula_sup R	postcentral R	N/A	N/A	N/A	postcentral R	S_circular_insula_sup R	postcentral R
G7	[25.987,-49.629,70.063]	[45.470,-21.116,11.666]	White R	0.74	White R	0.74	White R	0.74	White R	0.74	postcentral R	G_and_S_subcentral R	postcentral R	N/A	N/A	N/A	postcentral R	G_and_S_subcentral R	postcentral R	N/A	N/A	N/A	postcentral R	G_and_S_subcentral R	postcentral R	N/A	N/A	N/A	postcentral R	G_and_S_subcentral R	postcentral R	N/A	N/A	N/A	postcentral R	G_and_S_subcentral R	postcentral R	N/A	N/A	N/A	postcentral R	G_and_S_subcentral R	postcentral R	N/A	N/A	N/A	postcentral R	S_circular_insula_sup R	postcentral R
G8	[26.408,-53.036,70.748]	[48.846,-21.013,12.586]	White R	0.92	White R	0.92	White R	0.92	White R	0.92	postcentral R	G_and_S_subcentral R	postcentral R	N/A	N/A	N/A	postcentral R	G_and_S_subcentral R	postcentral R	N/A	N/A	N/A	postcentral R	G_and_S_subcentral R	postcentral R	N/A	N/A	N/A	N/A	N/A	N/A	N/A	N/A	N/A	N/A	N/A	N/A	N/A	N/A	N/A	postcentral R	G_and_S_subcentral R	postcentral R	N/A	N/A	N/A	postcentral R	G_and_S_subcentral R	postcentral R
G9	[26.829,-56.442,71.433]	[52.221,-20.911,13.507]	White R	0.92	White R	0.92	White R	0.92	White R	0.92	postcentral R	G_and_S_subcentral R	postcentral R	N/A	N/A	N/A	postcentral R	G_and_S_subcentral R	postcentral R	N/A	N/A	N/A	postcentral R	G_and_S_subcentral R	postcentral R	N/A	N/A	N/A	postcentral R	G_and_S_subcentral R	postcentral R	N/A	N/A	N/A	postcentral R	G_and_S_subcentral R	postcentral R	N/A	N/A	N/A	postcentral R	G_and_S_subcentral R	postcentral R	N/A	N/A	N/A	postcentral R	G_and_S_subcentral R	postcentral R
G10	[27.250,-59.848,72.118]	[55.596,-20.809,14.427]	White R	0.87	White R	0.87	White R	0.87	White R	0.87	postcentral R	G_and_S_subcentral R	postcentral R	BA2_exvivo R	N/A	N/A	postcentral R	G_and_S_subcentral R	postcentral R	N/A	N/A	N/A	postcentral R	G_and_S_subcentral R	postcentral R	BA2_exvivo R	N/A	N/A	N/A	N/A	N/A	N/A	N/A	N/A	N/A	N/A	N/A	N/A	N/A	N/A	postcentral R	G_and_S_subcentral R	postcentral R	BA2_exvivo R	N/A	N/A	postcentral R	G_and_S_subcentral R	postcentral R
J1	[36.069,-32.800,54.291]	[29.219,-5.729,0.143]	White R	0.66	White R	0.66	White R	0.66	White R	0.66	insula R	G_insular_short R	insula R	N/A	N/A	N/A	insula R	G_insular_short R	insula R	N/A	N/A	N/A	insula R	G_insular_short R	insula R	N/A	N/A	N/A	N/A	N/A	N/A	N/A	N/A	N/A	N/A	N/A	N/A	N/A	N/A	N/A	insula R	G_insular_short R	insula R	N/A	N/A	N/A	insula R	G_Ins_lg_and_S_cent_ins R	insula R
J2	[35.575,-36.255,54.028]	[32.684,-6.125,-0.154]	Cortex R	0.56	Insula R	0.56	Insula R	0.56	G_insular_short R	0.39	insula R	G_insular_short R	insula R	N/A	N/A	N/A	insula R	G_Ins_lg_and_S_cent_ins R	insula R	N/A	N/A	N/A	insula R	G_insular_short R	insula R	N/A	N/A	N/A	insula R	G_Ins_lg_and_S_cent_ins R	insula R	N/A	N/A	N/A	insula R	G_Ins_lg_and_S_cent_ins R	insula R	N/A	N/A	N/A	insula R	G_insular_short R	insula R	N/A	N/A	N/A	insula R	G_insular_short R	insula R
J3	[35.081,-39.710,53.765]	[36.149,-6.521,-0.451]	N/A	N/A	N/A	N/A	N/A	N/A	N/A	N/A	N/A	N/A	N/A	N/A	N/A	N/A	N/A	N/A	N/A	N/A	N/A	N/A	insula R	G_insular_short R	insula R	N/A	N/A	N/A	N/A	N/A	N/A	N/A	N/A	N/A	N/A	N/A	N/A	N/A	N/A	N/A	N/A	N/A	N/A	N/A	N/A	N/A	N/A	N/A	N/A
J4	[34.587,-43.165,53.502]	[39.614,-6.917,-0.748]	N/A	N/A	N/A	N/A	N/A	N/A	N/A	N/A	N/A	N/A	N/A	N/A	N/A	N/A	N/A	N/A	N/A	N/A	N/A	N/A	N/A	N/A	N/A	N/A	N/A	N/A	N/A	N/A	N/A	N/A	N/A	N/A	N/A	N/A	N/A	N/A	N/A	N/A	N/A	N/A	N/A	N/A	N/A	N/A	N/A	N/A	N/A
J5	[34.092,-46.620,53.239]	[43.078,-7.313,-1.045]	Cortex R	0.08	Superior temporal R	0.08	Superior temporal R	0.08	G_temp_sup-G_T_transv R	0.05	superiortemporal R	G_temp_sup-G_T_transv R	superiortemporal R	N/A	N/A	N/A	superiortemporal R	G_temp_sup-G_T_transv R	superiortemporal R	N/A	N/A	N/A	superiortemporal R	G_temp_sup-G_T_transv R	superiortemporal R	N/A	N/A	N/A	superiortemporal R	G_temp_sup-Plan_polar R	superiortemporal R	N/A	N/A	N/A	superiortemporal R	G_temp_sup-Plan_polar R	superiortemporal R	N/A	N/A	N/A	superiortemporal R	G_temp_sup-G_T_transv R	superiortemporal R	N/A	N/A	N/A	N/A	N/A	N/A
J6	[33.598,-50.075,52.976]	[46.543,-7.709,-1.342]	White R	0.23	White R	0.23	White R	0.23	White R	0.23	superiortemporal R	G_temp_sup-Plan_polar R	superiortemporal R	N/A	N/A	N/A	superiortemporal R	G_temp_sup-G_T_transv R	superiortemporal R	N/A	N/A	N/A	superiortemporal R	G_temp_sup-Plan_polar R	superiortemporal R	N/A	N/A	N/A	superiortemporal R	G_temp_sup-G_T_transv R	superiortemporal R	N/A	N/A	N/A	superiortemporal R	G_temp_sup-G_T_transv R	superiortemporal R	N/A	N/A	N/A	superiortemporal R	G_temp_sup-Plan_polar R	superiortemporal R	N/A	N/A	N/A	superiortemporal R	G_temp_sup-Plan_polar R	superiortemporal R
J7	[33.104,-53.530,52.713]	[50.008,-8.105,-1.639]	White R	0.67	White R	0.67	White R	0.67	White R	0.67	superiortemporal R	G_temp_sup-G_T_transv R	superiortemporal R	N/A	N/A	N/A	superiortemporal R	G_temp_sup-Lateral R	superiortemporal R	N/A	N/A	N/A	superiortemporal R	G_temp_sup-G_T_transv R	superiortemporal R	N/A	N/A	N/A	superiortemporal R	G_temp_sup-G_T_transv R	superiortemporal R	N/A	N/A	N/A	superiortemporal R	G_temp_sup-G_T_transv R	superiortemporal R	N/A	N/A	N/A	superiortemporal R	G_temp_sup-G_T_transv R	superiortemporal R	N/A	N/A	N/A	superiortemporal R	G_temp_sup-G_T_transv R	superiortemporal R
J8	[32.610,-56.984,52.450]	[53.473,-8.501,-1.936]	White R	0.74	White R	0.74	White R	0.74	White R	0.74	superiortemporal R	G_temp_sup-Lateral R	superiortemporal R	N/A	N/A	N/A	superiortemporal R	G_temp_sup-Lateral R	superiortemporal R	N/A	N/A	N/A	superiortemporal R	G_temp_sup-Lateral R	superiortemporal R	N/A	N/A	N/A	superiortemporal R	G_temp_sup-Lateral R	superiortemporal R	N/A	N/A	N/A	superiortemporal R	G_temp_sup-Lateral R	superiortemporal R	N/A	N/A	N/A	superiortemporal R	G_temp_sup-Lateral R	superiortemporal R	N/A	N/A	N/A	superiortemporal R	G_temp_sup-Lateral R	superiortemporal R
J9	[32.116,-60.439,52.187]	[56.938,-8.897,-2.233]	White R	0.25	White R	0.25	White R	0.25	White R	0.25	superiortemporal R	G_temp_sup-Lateral R	superiortemporal R	N/A	N/A	N/A	superiortemporal R	G_temp_sup-Lateral R	superiortemporal R	N/A	N/A	N/A	superiortemporal R	G_temp_sup-Lateral R	superiortemporal R	N/A	N/A	N/A	superiortemporal R	G_temp_sup-Lateral R	superiortemporal R	N/A	N/A	N/A	superiortemporal R	G_temp_sup-Lateral R	superiortemporal R	N/A	N/A	N/A	superiortemporal R	G_temp_sup-Lateral R	superiortemporal R	N/A	N/A	N/A	superiortemporal R	G_temp_sup-Lateral R	superiortemporal R
J10	[31.622,-63.894,51.924]	[60.402,-9.293,-2.530]	Cortex R	0.09	Superior temporal R	0.09	Superior temporal R	0.09	G_temp_sup-Lateral R	0.09	superiortemporal R	G_temp_sup-Lateral R	superiortemporal R	N/A	N/A	N/A	N/A	N/A	N/A	N/A	N/A	N/A	superiortemporal R	G_temp_sup-Lateral R	superiortemporal R	N/A	N/A	N/A	superiortemporal R	G_temp_sup-Lateral R	superiortemporal R	N/A	N/A	N/A	superiortemporal R	G_temp_sup-Lateral R	superiortemporal R	N/A	N/A	N/A	superiortemporal R	G_temp_sup-Lateral R	superiortemporal R	N/A	N/A	N/A	superiortemporal R	G_temp_sup-Lateral R	superiortemporal R
L1	[22.592,24.927,38.321]	[-27.781,-11.729,-21.857]	Hippocampus L	0.82	Hippocampus L	0.82	Hippocampus L	0.82	Hippocampus L	0.82	N/A	N/A	N/A	N/A	N/A	N/A	N/A	N/A	N/A	N/A	N/A	N/A	N/A	N/A	N/A	N/A	N/A	N/A	N/A	N/A	N/A	N/A	N/A	N/A	N/A	N/A	N/A	N/A	N/A	N/A	N/A	N/A	N/A	N/A	N/A	N/A	N/A	N/A	N/A
L2	[23.434,28.239,37.568]	[-31.066,-10.634,-22.368]	Hippocampus L	1	Hippocampus L	1	Hippocampus L	1	Hippocampus L	1	N/A	N/A	N/A	N/A	N/A	N/A	N/A	N/A	N/A	N/A	N/A	N/A	N/A	N/A	N/A	N/A	N/A	N/A	N/A	N/A	N/A	N/A	N/A	N/A	N/A	N/A	N/A	N/A	N/A	N/A	N/A	N/A	N/A	N/A	N/A	N/A	N/A	N/A	N/A
L3	[24.276,31.552,36.815]	[-34.351,-9.539,-22.879]	Hippocampus L	1	Hippocampus L	1	Hippocampus L	1	Hippocampus L	1	N/A	N/A	N/A	N/A	N/A	N/A	N/A	N/A	N/A	N/A	N/A	N/A	N/A	N/A	N/A	N/A	N/A	N/A	N/A	N/A	N/A	N/A	N/A	N/A	N/A	N/A	N/A	N/A	N/A	N/A	N/A	N/A	N/A	N/A	N/A	N/A	N/A	N/A	N/A
L4	[25.118,34.865,36.062]	[-37.635,-8.444,-23.390]	Hippocampus L	0.52	Hippocampus L	0.52	Hippocampus L	0.52	Hippocampus L	0.52	N/A	N/A	N/A	N/A	N/A	N/A	N/A	N/A	N/A	N/A	N/A	N/A	N/A	N/A	N/A	N/A	N/A	N/A	N/A	N/A	N/A	N/A	N/A	N/A	N/A	N/A	N/A	N/A	N/A	N/A	parahippocampal L	S_oc-temp_med_and_Lingual L	parahippocampal L	perirhinal_exvivo L	N/A	N/A	parahippocampal L	S_oc-temp_med_and_Lingual L	parahippocampal L
L5	[25.960,38.177,35.309]	[-40.920,-7.349,-23.901]	White L	0.7	White L	0.7	White L	0.7	White L	0.7	fusiform L	S_oc-temp_med_and_Lingual L	fusiform L	perirhinal_exvivo L	N/A	N/A	fusiform L	S_oc-temp_med_and_Lingual L	fusiform L	perirhinal_exvivo L	N/A	N/A	fusiform L	S_oc-temp_med_and_Lingual L	fusiform L	perirhinal_exvivo L	N/A	N/A	fusiform L	S_oc-temp_med_and_Lingual L	fusiform L	perirhinal_exvivo L	N/A	N/A	fusiform L	S_oc-temp_med_and_Lingual L	fusiform L	perirhinal_exvivo L	N/A	N/A	fusiform L	S_oc-temp_med_and_Lingual L	fusiform L	perirhinal_exvivo L	N/A	N/A	fusiform L	S_oc-temp_med_and_Lingual L	fusiform L
L6	[26.802,41.490,34.556]	[-44.205,-6.255,-24.412]	White L	0.85	White L	0.85	White L	0.85	White L	0.85	fusiform L	S_oc-temp_med_and_Lingual L	fusiform L	perirhinal_exvivo L	N/A	N/A	fusiform L	S_oc-temp_med_and_Lingual L	fusiform L	perirhinal_exvivo L	N/A	N/A	N/A	N/A	N/A	N/A	N/A	N/A	N/A	N/A	N/A	N/A	N/A	N/A	N/A	N/A	N/A	N/A	N/A	N/A	fusiform L	S_oc-temp_med_and_Lingual L	fusiform L	perirhinal_exvivo L	N/A	N/A	fusiform L	S_oc-temp_med_and_Lingual L	fusiform L
L7	[27.644,44.803,33.803]	[-47.490,-5.160,-24.923]	White L	1	White L	1	White L	1	White L	1	N/A	N/A	N/A	N/A	N/A	N/A	N/A	N/A	N/A	N/A	N/A	N/A	N/A	N/A	N/A	N/A	N/A	N/A	N/A	N/A	N/A	N/A	N/A	N/A	N/A	N/A	N/A	N/A	N/A	N/A	N/A	N/A	N/A	N/A	N/A	N/A	N/A	N/A	N/A
L8	[28.487,48.115,33.050]	[-50.775,-4.065,-25.434]	White L	1	White L	1	White L	1	White L	1	N/A	N/A	N/A	N/A	N/A	N/A	N/A	N/A	N/A	N/A	N/A	N/A	N/A	N/A	N/A	N/A	N/A	N/A	N/A	N/A	N/A	N/A	N/A	N/A	N/A	N/A	N/A	N/A	N/A	N/A	N/A	N/A	N/A	N/A	N/A	N/A	N/A	N/A	N/A
L9	[29.329,51.428,32.297]	[-54.059,-2.970,-25.945]	White L	1	White L	1	White L	1	White L	1	N/A	N/A	N/A	N/A	N/A	N/A	N/A	N/A	N/A	N/A	N/A	N/A	N/A	N/A	N/A	N/A	N/A	N/A	N/A	N/A	N/A	N/A	N/A	N/A	N/A	N/A	N/A	N/A	N/A	N/A	middletemporal L	S_temporal_inf L	middletemporal L	N/A	N/A	N/A	N/A	N/A	N/A
L10	[30.171,54.741,31.544]	[-57.344,-1.875,-26.456]	White L	0.63	White L	0.63	White L	0.63	White L	0.63	middletemporal L	S_temporal_inf L	middletemporal L	N/A	N/A	N/A	middletemporal L	S_temporal_inf L	middletemporal L	N/A	N/A	N/A	middletemporal L	S_temporal_inf L	middletemporal L	N/A	N/A	N/A	middletemporal L	S_temporal_inf L	middletemporal L	N/A	N/A	N/A	middletemporal L	S_temporal_inf L	middletemporal L	N/A	N/A	N/A	middletemporal L	S_temporal_inf L	middletemporal L	N/A	N/A	N/A	middletemporal L	S_temporal_inf L	middletemporal L
L11	[31.013,58.053,30.791]	[-60.629,-0.780,-26.967]	White L	0.45	White L	0.45	White L	0.45	White L	0.45	middletemporal L	S_temporal_inf L	middletemporal L	N/A	N/A	N/A	middletemporal L	G_temporal_middle L	middletemporal L	N/A	N/A	N/A	middletemporal L	S_temporal_inf L	middletemporal L	N/A	N/A	N/A	middletemporal L	S_temporal_inf L	middletemporal L	N/A	N/A	N/A	middletemporal L	S_temporal_inf L	middletemporal L	N/A	N/A	N/A	middletemporal L	S_temporal_inf L	middletemporal L	N/A	N/A	N/A	middletemporal L	G_temporal_middle L	middletemporal L
L12	[31.855,61.366,30.037]	[-63.914,0.315,-27.478]	Cortex L	0.29	Middle temporal L	0.29	Middle temporal L	0.29	White L	0.2	middletemporal L	G_temporal_middle L	middletemporal L	N/A	N/A	N/A	middletemporal L	G_temporal_middle L	middletemporal L	N/A	N/A	N/A	middletemporal L	G_temporal_middle L	middletemporal L	N/A	N/A	N/A	middletemporal L	G_temporal_middle L	middletemporal L	N/A	N/A	N/A	middletemporal L	G_temporal_middle L	middletemporal L	N/A	N/A	N/A	middletemporal L	G_temporal_middle L	middletemporal L	N/A	N/A	N/A	middletemporal L	G_temporal_middle L	middletemporal L
L13	[32.697,64.679,29.284]	[-67.199,1.410,-27.989]	Cortex L	0.22	Middle temporal L	0.22	Middle temporal L	0.22	G_temporal_middle L	0.19	middletemporal L	G_temporal_middle L	middletemporal L	N/A	N/A	N/A	middletemporal L	G_temporal_middle L	middletemporal L	N/A	N/A	N/A	middletemporal L	G_temporal_middle L	middletemporal L	N/A	N/A	N/A	middletemporal L	G_temporal_middle L	middletemporal L	N/A	N/A	N/A	middletemporal L	G_temporal_middle L	middletemporal L	N/A	N/A	N/A	middletemporal L	G_temporal_middle L	middletemporal L	N/A	N/A	N/A	middletemporal L	G_temporal_middle L	middletemporal L
L14	[33.539,67.991,28.531]	[-70.484,2.505,-28.500]	N/A	N/A	N/A	N/A	N/A	N/A	N/A	N/A	N/A	N/A	N/A	N/A	N/A	N/A	N/A	N/A	N/A	N/A	N/A	N/A	N/A	N/A	N/A	N/A	N/A	N/A	N/A	N/A	N/A	N/A	N/A	N/A	N/A	N/A	N/A	N/A	N/A	N/A	N/A	N/A	N/A	N/A	N/A	N/A	N/A	N/A	N/A
[truncated: 3 more columns]

## Sheet: Patient 2
Channel	SCS	World	ASEG	ASEG_prob	DKT	DKT_prob	Desikan-Killiany	Desikan-Killiany_prob	Destrieux	Destrieux_prob	mid_244265V:DKT	mid_244265V:Destrieux	mid_244265V:Desikan-Killiany	mid_244265V:Brodmann	mid_244265V:Brodmann-thresh	mid_244265V:vcAtlas	mid_15002V:DKT	mid_15002V:Destrieux	mid_15002V:Desikan-Killiany	mid_15002V:Brodmann	mid_15002V:Brodmann-thresh	mid_15002V:vcAtlas	cortex_244265V:DKT	cortex_244265V:Destrieux	cortex_244265V:Desikan-Killiany	cortex_244265V:Brodmann	cortex_244265V:Brodmann-thresh	cortex_244265V:vcAtlas	cortex_15002V:DKT	cortex_15002V:Destrieux	cortex_15002V:Desikan-Killiany	cortex_15002V:Brodmann	cortex_15002V:Brodmann-thresh	cortex_15002V:vcAtlas	cortex_cereb_17005V:DKT	cortex_cereb_17005V:Destrieux	cortex_cereb_17005V:Desikan-Killiany	cortex_cereb_17005V:Brodmann	cortex_cereb_17005V:Brodmann-thresh	cortex_cereb_17005V:vcAtlas	white_244265V:DKT	white_244265V:Destrieux	white_244265V:Desikan-Killiany	white_244265V:Brodmann	white_244265V:Brodmann-thresh	white_244265V:vcAtlas	white_15002V:DKT	white_15002V:Destrieux	white_15002V:Desikan-Killiany
I1	[12.797,-9.801,41.466]	[5.405,-24.473,1.661]	VentralDC R	0.6	VentralDC R	0.6	VentralDC R	0.6	VentralDC R	0.6	N/A	N/A	N/A	N/A	N/A	N/A	N/A	N/A	N/A	N/A	N/A	N/A	N/A	N/A	N/A	N/A	N/A	N/A	N/A	N/A	N/A	N/A	N/A	N/A	N/A	N/A	N/A	N/A	N/A	N/A	N/A	N/A	N/A	N/A	N/A	N/A	N/A	N/A	N/A
I2	[14.788,-11.276,43.937]	[7.121,-23.186,4.426]	Thalamus R	0.92	Thalamus R	0.92	Thalamus R	0.92	Thalamus R	0.92	N/A	N/A	N/A	N/A	N/A	N/A	N/A	N/A	N/A	N/A	N/A	N/A	N/A	N/A	N/A	N/A	N/A	N/A	N/A	N/A	N/A	N/A	N/A	N/A	N/A	N/A	N/A	N/A	N/A	N/A	N/A	N/A	N/A	N/A	N/A	N/A	N/A	N/A	N/A
I3	[16.780,-12.752,46.408]	[8.838,-21.899,7.191]	Thalamus R	1	Thalamus R	1	Thalamus R	1	Thalamus R	1	N/A	N/A	N/A	N/A	N/A	N/A	N/A	N/A	N/A	N/A	N/A	N/A	N/A	N/A	N/A	N/A	N/A	N/A	N/A	N/A	N/A	N/A	N/A	N/A	N/A	N/A	N/A	N/A	N/A	N/A	N/A	N/A	N/A	N/A	N/A	N/A	N/A	N/A	N/A
I4	[18.772,-14.227,48.879]	[10.554,-20.611,9.957]	Thalamus R	0.92	Thalamus R	0.92	Thalamus R	0.92	Thalamus R	0.92	N/A	N/A	N/A	N/A	N/A	N/A	N/A	N/A	N/A	N/A	N/A	N/A	N/A	N/A	N/A	N/A	N/A	N/A	N/A	N/A	N/A	N/A	N/A	N/A	N/A	N/A	N/A	N/A	N/A	N/A	N/A	N/A	N/A	N/A	N/A	N/A	N/A	N/A	N/A
I5	[20.763,-15.703,51.350]	[12.270,-19.324,12.722]	Thalamus R	0.63	Thalamus R	0.63	Thalamus R	0.63	Thalamus R	0.63	N/A	N/A	N/A	N/A	N/A	N/A	N/A	N/A	N/A	N/A	N/A	N/A	N/A	N/A	N/A	N/A	N/A	N/A	N/A	N/A	N/A	N/A	N/A	N/A	N/A	N/A	N/A	N/A	N/A	N/A	N/A	N/A	N/A	N/A	N/A	N/A	N/A	N/A	N/A
I6	[22.755,-17.178,53.821]	[13.987,-18.037,15.487]	White R	0.83	White R	0.83	White R	0.83	White R	0.83	N/A	N/A	N/A	N/A	N/A	N/A	N/A	N/A	N/A	N/A	N/A	N/A	N/A	N/A	N/A	N/A	N/A	N/A	N/A	N/A	N/A	N/A	N/A	N/A	N/A	N/A	N/A	N/A	N/A	N/A	N/A	N/A	N/A	N/A	N/A	N/A	N/A	N/A	N/A
I7	[24.747,-18.654,56.292]	[15.703,-16.749,18.252]	White R	1	White R	1	White R	1	White R	1	N/A	N/A	N/A	N/A	N/A	N/A	N/A	N/A	N/A	N/A	N/A	N/A	N/A	N/A	N/A	N/A	N/A	N/A	N/A	N/A	N/A	N/A	N/A	N/A	N/A	N/A	N/A	N/A	N/A	N/A	N/A	N/A	N/A	N/A	N/A	N/A	N/A	N/A	N/A
I8	[26.739,-20.129,58.763]	[17.420,-15.462,21.018]	White R	0.94	White R	0.94	White R	0.94	White R	0.94	N/A	N/A	N/A	N/A	N/A	N/A	N/A	N/A	N/A	N/A	N/A	N/A	N/A	N/A	N/A	N/A	N/A	N/A	N/A	N/A	N/A	N/A	N/A	N/A	N/A	N/A	N/A	N/A	N/A	N/A	N/A	N/A	N/A	N/A	N/A	N/A	N/A	N/A	N/A
I9	[28.730,-21.605,61.235]	[19.136,-14.175,23.783]	White R	1	White R	1	White R	1	White R	1	N/A	N/A	N/A	N/A	N/A	N/A	N/A	N/A	N/A	N/A	N/A	N/A	N/A	N/A	N/A	N/A	N/A	N/A	N/A	N/A	N/A	N/A	N/A	N/A	N/A	N/A	N/A	N/A	N/A	N/A	N/A	N/A	N/A	N/A	N/A	N/A	N/A	N/A	N/A
I10	[30.722,-23.080,63.706]	[20.852,-12.888,26.548]	White R	1	White R	1	White R	1	White R	1	N/A	N/A	N/A	N/A	N/A	N/A	N/A	N/A	N/A	N/A	N/A	N/A	N/A	N/A	N/A	N/A	N/A	N/A	N/A	N/A	N/A	N/A	N/A	N/A	N/A	N/A	N/A	N/A	N/A	N/A	N/A	N/A	N/A	N/A	N/A	N/A	N/A	N/A	N/A
I11	[32.714,-24.556,66.177]	[22.569,-11.600,29.314]	White R	1	White R	1	White R	1	White R	1	N/A	N/A	N/A	N/A	N/A	N/A	N/A	N/A	N/A	N/A	N/A	N/A	N/A	N/A	N/A	N/A	N/A	N/A	N/A	N/A	N/A	N/A	N/A	N/A	N/A	N/A	N/A	N/A	N/A	N/A	N/A	N/A	N/A	N/A	N/A	N/A	N/A	N/A	N/A
I12	[34.705,-26.031,68.648]	[24.285,-10.313,32.079]	White R	1	White R	1	White R	1	White R	1	N/A	N/A	N/A	N/A	N/A	N/A	N/A	N/A	N/A	N/A	N/A	N/A	N/A	N/A	N/A	N/A	N/A	N/A	N/A	N/A	N/A	N/A	N/A	N/A	N/A	N/A	N/A	N/A	N/A	N/A	N/A	N/A	N/A	N/A	N/A	N/A	N/A	N/A	N/A
I13	[36.697,-27.507,71.119]	[26.002,-9.026,34.844]	White R	0.98	White R	0.98	White R	0.98	White R	0.98	caudalmiddlefrontal R	S_precentral-inf-part R	caudalmiddlefrontal R	N/A	N/A	N/A	N/A	N/A	N/A	N/A	N/A	N/A	N/A	N/A	N/A	N/A	N/A	N/A	N/A	N/A	N/A	N/A	N/A	N/A	N/A	N/A	N/A	N/A	N/A	N/A	caudalmiddlefrontal R	S_precentral-inf-part R	caudalmiddlefrontal R	BA44_exvivo R	N/A	N/A	caudalmiddlefrontal R	S_precentral-inf-part R	caudalmiddlefrontal R
I14	[38.689,-28.982,73.590]	[27.718,-7.738,37.609]	White R	0.76	White R	0.76	White R	0.76	White R	0.76	caudalmiddlefrontal R	S_precentral-inf-part R	caudalmiddlefrontal R	BA44_exvivo R	N/A	N/A	caudalmiddlefrontal R	S_precentral-inf-part R	caudalmiddlefrontal R	BA44_exvivo R	N/A	N/A	caudalmiddlefrontal R	S_precentral-inf-part R	caudalmiddlefrontal R	BA44_exvivo R	N/A	N/A	caudalmiddlefrontal R	S_precentral-inf-part R	caudalmiddlefrontal R	BA44_exvivo R	N/A	N/A	caudalmiddlefrontal R	S_precentral-inf-part R	caudalmiddlefrontal R	BA44_exvivo R	N/A	N/A	caudalmiddlefrontal R	S_precentral-inf-part R	caudalmiddlefrontal R	BA44_exvivo R	N/A	N/A	caudalmiddlefrontal R	S_precentral-inf-part R	caudalmiddlefrontal R
I15	[40.680,-30.458,76.061]	[29.434,-6.451,40.375]	White R	0.61	White R	0.61	White R	0.61	White R	0.61	caudalmiddlefrontal R	S_precentral-inf-part R	caudalmiddlefrontal R	N/A	N/A	N/A	caudalmiddlefrontal R	S_precentral-inf-part R	caudalmiddlefrontal R	N/A	N/A	N/A	caudalmiddlefrontal R	S_precentral-inf-part R	caudalmiddlefrontal R	BA44_exvivo R	N/A	N/A	caudalmiddlefrontal R	S_precentral-inf-part R	caudalmiddlefrontal R	N/A	N/A	N/A	caudalmiddlefrontal R	S_precentral-inf-part R	caudalmiddlefrontal R	N/A	N/A	N/A	caudalmiddlefrontal R	S_precentral-inf-part R	caudalmiddlefrontal R	N/A	N/A	N/A	caudalmiddlefrontal R	S_precentral-inf-part R	caudalmiddlefrontal R
I16	[42.672,-31.933,78.532]	[31.151,-5.164,43.140]	Cortex R	0.37	Caudal mid front R	0.37	Caudal mid front R	0.37	White R	0.34	caudalmiddlefrontal R	S_precentral-inf-part R	caudalmiddlefrontal R	N/A	N/A	N/A	caudalmiddlefrontal R	S_precentral-inf-part R	caudalmiddlefrontal R	N/A	N/A	N/A	caudalmiddlefrontal R	S_precentral-inf-part R	caudalmiddlefrontal R	N/A	N/A	N/A	caudalmiddlefrontal R	S_precentral-inf-part R	caudalmiddlefrontal R	N/A	N/A	N/A	caudalmiddlefrontal R	S_precentral-inf-part R	caudalmiddlefrontal R	N/A	N/A	N/A	caudalmiddlefrontal R	S_precentral-inf-part R	caudalmiddlefrontal R	N/A	N/A	N/A	caudalmiddlefrontal R	S_precentral-inf-part R	caudalmiddlefrontal R
F1	[60.117,-2.939,53.903]	[1.405,18.527,25.661]	Cortex R	0.17	White R	0.09	Caudal ant cing R	0.1	S_pericallosal R	0.14	caudalanteriorcingulate R	S_pericallosal R	caudalanteriorcingulate R	N/A	N/A	N/A	caudalanteriorcingulate R	S_pericallosal R	caudalanteriorcingulate R	N/A	N/A	N/A	caudalanteriorcingulate R	S_pericallosal R	caudalanteriorcingulate R	N/A	N/A	N/A	caudalanteriorcingulate R	S_pericallosal R	caudalanteriorcingulate R	N/A	N/A	N/A	caudalanteriorcingulate R	S_pericallosal R	caudalanteriorcingulate R	N/A	N/A	N/A	caudalanteriorcingulate R	S_pericallosal R	caudalanteriorcingulate R	N/A	N/A	N/A	rostralanteriorcingulate R	S_pericallosal R	rostralanteriorcingulate R
F2	[61.624,-6.036,54.522]	[4.598,19.755,26.398]	White R	0.68	White R	0.68	White R	0.68	White R	0.68	rostralanteriorcingulate R	S_pericallosal R	rostralanteriorcingulate R	N/A	N/A	N/A	caudalanteriorcingulate R	S_pericallosal R	caudalanteriorcingulate R	N/A	N/A	N/A	rostralanteriorcingulate R	S_pericallosal R	rostralanteriorcingulate R	N/A	N/A	N/A	caudalanteriorcingulate R	S_pericallosal R	caudalanteriorcingulate R	N/A	N/A	N/A	caudalanteriorcingulate R	S_pericallosal R	caudalanteriorcingulate R	N/A	N/A	N/A	rostralanteriorcingulate R	S_pericallosal R	rostralanteriorcingulate R	N/A	N/A	N/A	rostralanteriorcingulate R	S_pericallosal R	rostralanteriorcingulate R
F3	[63.130,-9.134,55.140]	[7.792,20.983,27.135]	White R	0.86	White R	0.86	White R	0.86	White R	0.86	rostralanteriorcingulate R	G_and_S_cingul-Ant R	rostralanteriorcingulate R	N/A	N/A	N/A	rostralanteriorcingulate R	G_and_S_cingul-Ant R	rostralanteriorcingulate R	N/A	N/A	N/A	rostralanteriorcingulate R	G_and_S_cingul-Ant R	rostralanteriorcingulate R	N/A	N/A	N/A	rostralanteriorcingulate R	G_and_S_cingul-Ant R	rostralanteriorcingulate R	N/A	N/A	N/A	rostralanteriorcingulate R	G_and_S_cingul-Ant R	rostralanteriorcingulate R	N/A	N/A	N/A	rostralanteriorcingulate R	G_and_S_cingul-Ant R	rostralanteriorcingulate R	N/A	N/A	N/A	rostralanteriorcingulate R	G_and_S_cingul-Ant R	rostralanteriorcingulate R
F4	[64.637,-12.232,55.759]	[10.985,22.212,27.871]	White R	0.58	White R	0.58	White R	0.58	White R	0.58	superiorfrontal R	G_and_S_cingul-Ant R	superiorfrontal R	N/A	N/A	N/A	superiorfrontal R	G_and_S_cingul-Ant R	rostralanteriorcingulate R	N/A	N/A	N/A	superiorfrontal R	G_and_S_cingul-Ant R	superiorfrontal R	N/A	N/A	N/A	superiorfrontal R	G_and_S_cingul-Ant R	superiorfrontal R	N/A	N/A	N/A	superiorfrontal R	G_and_S_cingul-Ant R	superiorfrontal R	N/A	N/A	N/A	superiorfrontal R	G_and_S_cingul-Ant R	rostralanteriorcingulate R	N/A	N/A	N/A	superiorfrontal R	G_and_S_cingul-Ant R	superiorfrontal R
F5	[66.144,-15.330,56.377]	[14.179,23.440,28.608]	White R	0.97	White R	0.97	White R	0.97	White R	0.97	superiorfrontal R	G_and_S_cingul-Ant R	superiorfrontal R	N/A	N/A	N/A	superiorfrontal R	G_and_S_cingul-Ant R	superiorfrontal R	N/A	N/A	N/A	N/A	N/A	N/A	N/A	N/A	N/A	N/A	N/A	N/A	N/A	N/A	N/A	N/A	N/A	N/A	N/A	N/A	N/A	superiorfrontal R	G_and_S_cingul-Ant R	superiorfrontal R	N/A	N/A	N/A	superiorfrontal R	G_and_S_cingul-Ant R	superiorfrontal R
F6	[67.650,-18.428,56.996]	[17.372,24.668,29.345]	White R	1	White R	1	White R	1	White R	1	N/A	N/A	N/A	N/A	N/A	N/A	N/A	N/A	N/A	N/A	N/A	N/A	N/A	N/A	N/A	N/A	N/A	N/A	N/A	N/A	N/A	N/A	N/A	N/A	N/A	N/A	N/A	N/A	N/A	N/A	N/A	N/A	N/A	N/A	N/A	N/A	N/A	N/A	N/A
F7	[69.157,-21.526,57.614]	[20.566,25.896,30.082]	White R	0.88	White R	0.88	White R	0.88	White R	0.88	rostralmiddlefrontal R	S_front_middle R	rostralmiddlefrontal R	N/A	N/A	N/A	rostralmiddlefrontal R	S_front_middle R	rostralmiddlefrontal R	N/A	N/A	N/A	rostralmiddlefrontal R	S_front_middle R	rostralmiddlefrontal R	N/A	N/A	N/A	N/A	N/A	N/A	N/A	N/A	N/A	N/A	N/A	N/A	N/A	N/A	N/A	rostralmiddlefrontal R	S_front_middle R	rostralmiddlefrontal R	N/A	N/A	N/A	rostralmiddlefrontal R	S_front_middle R	rostralmiddlefrontal R
F8	[70.664,-24.624,58.233]	[23.759,27.125,30.819]	White R	0.41	White R	0.41	White R	0.41	White R	0.41	rostralmiddlefrontal R	S_front_middle R	rostralmiddlefrontal R	N/A	N/A	N/A	rostralmiddlefrontal R	S_front_middle R	rostralmiddlefrontal R	N/A	N/A	N/A	rostralmiddlefrontal R	S_front_middle R	rostralmiddlefrontal R	N/A	N/A	N/A	rostralmiddlefrontal R	S_front_middle R	rostralmiddlefrontal R	N/A	N/A	N/A	rostralmiddlefrontal R	S_front_middle R	rostralmiddlefrontal R	N/A	N/A	N/A	rostralmiddlefrontal R	S_front_middle R	rostralmiddlefrontal R	N/A	N/A	N/A	rostralmiddlefrontal R	S_front_middle R	rostralmiddlefrontal R
F9	[72.170,-27.722,58.852]	[26.953,28.353,31.556]	White R	0.41	White R	0.41	White R	0.41	White R	0.41	rostralmiddlefrontal R	S_front_middle R	rostralmiddlefrontal R	N/A	N/A	N/A	rostralmiddlefrontal R	S_front_middle R	rostralmiddlefrontal R	N/A	N/A	N/A	rostralmiddlefrontal R	S_front_middle R	rostralmiddlefrontal R	N/A	N/A	N/A	rostralmiddlefrontal R	S_front_middle R	rostralmiddlefrontal R	N/A	N/A	N/A	rostralmiddlefrontal R	S_front_middle R	rostralmiddlefrontal R	N/A	N/A	N/A	rostralmiddlefrontal R	S_front_middle R	rostralmiddlefrontal R	N/A	N/A	N/A	rostralmiddlefrontal R	S_front_middle R	rostralmiddlefrontal R
F10	[73.677,-30.820,59.470]	[30.146,29.581,32.293]	Cortex R	0.4	Rostral mid front R	0.4	Rostral mid front R	0.4	G_front_middle R	0.23	rostralmiddlefrontal R	S_front_middle R	rostralmiddlefrontal R	N/A	N/A	N/A	rostralmiddlefrontal R	G_front_middle R	rostralmiddlefrontal R	N/A	N/A	N/A	rostralmiddlefrontal R	S_front_middle R	rostralmiddlefrontal R	N/A	N/A	N/A	N/A	N/A	N/A	N/A	N/A	N/A	N/A	N/A	N/A	N/A	N/A	N/A	rostralmiddlefrontal R	S_front_middle R	rostralmiddlefrontal R	N/A	N/A	N/A	rostralmiddlefrontal R	S_front_middle R	rostralmiddlefrontal R
F11	[75.183,-33.918,60.089]	[33.340,30.809,33.030]	Cortex R	0.3	Rostral mid front R	0.3	Rostral mid front R	0.3	G_front_middle R	0.28	rostralmiddlefrontal R	G_front_middle R	rostralmiddlefrontal R	N/A	N/A	N/A	rostralmiddlefrontal R	G_front_middle R	rostralmiddlefrontal R	N/A	N/A	N/A	rostralmiddlefrontal R	G_front_middle R	rostralmiddlefrontal R	N/A	N/A	N/A	rostralmiddlefrontal R	G_front_middle R	rostralmiddlefrontal R	N/A	N/A	N/A	rostralmiddlefrontal R	G_front_middle R	rostralmiddlefrontal R	N/A	N/A	N/A	rostralmiddlefrontal R	G_front_middle R	rostralmiddlefrontal R	N/A	N/A	N/A	rostralmiddlefrontal R	G_front_middle R	rostralmiddlefrontal R
F12	[76.690,-37.016,60.707]	[36.533,32.038,33.767]	Cortex R	0.01	Rostral mid front R	0.01	Rostral mid front R	0.01	G_front_middle R	0.01	rostralmiddlefrontal R	G_front_middle R	rostralmiddlefrontal R	N/A	N/A	N/A	rostralmiddlefrontal R	G_front_middle R	rostralmiddlefrontal R	N/A	N/A	N/A	rostralmiddlefrontal R	G_front_middle R	rostralmiddlefrontal R	N/A	N/A	N/A	rostralmiddlefrontal R	G_front_middle R	rostralmiddlefrontal R	N/A	N/A	N/A	rostralmiddlefrontal R	G_front_middle R	rostralmiddlefrontal R	N/A	N/A	N/A	rostralmiddlefrontal R	G_front_middle R	rostralmiddlefrontal R	N/A	N/A	N/A	rostralmiddlefrontal R	G_front_middle R	rostralmiddlefrontal R
G1	[33.996,-22.606,46.427]	[19.405,-5.473,10.661]	Putamen R	1	Putamen R	1	Putamen R	1	Putamen R	1	N/A	N/A	N/A	N/A	N/A	N/A	N/A	N/A	N/A	N/A	N/A	N/A	N/A	N/A	N/A	N/A	N/A	N/A	N/A	N/A	N/A	N/A	N/A	N/A	N/A	N/A	N/A	N/A	N/A	N/A	N/A	N/A	N/A	N/A	N/A	N/A	N/A	N/A	N/A
G2	[36.286,-25.220,46.846]	[22.137,-3.424,11.429]	Putamen R	1	Putamen R	1	Putamen R	1	Putamen R	1	N/A	N/A	N/A	N/A	N/A	N/A	N/A	N/A	N/A	N/A	N/A	N/A	N/A	N/A	N/A	N/A	N/A	N/A	N/A	N/A	N/A	N/A	N/A	N/A	N/A	N/A	N/A	N/A	N/A	N/A	N/A	N/A	N/A	N/A	N/A	N/A	N/A	N/A	N/A
G3	[38.575,-27.834,47.264]	[24.868,-1.376,12.197]	Putamen R	0.51	Putamen R	0.51	Putamen R	0.51	Putamen R	0.51	N/A	N/A	N/A	N/A	N/A	N/A	N/A	N/A	N/A	N/A	N/A	N/A	N/A	N/A	N/A	N/A	N/A	N/A	N/A	N/A	N/A	N/A	N/A	N/A	N/A	N/A	N/A	N/A	N/A	N/A	N/A	N/A	N/A	N/A	N/A	N/A	N/A	N/A	N/A
G4	[40.865,-30.448,47.682]	[27.600,0.673,12.965]	White R	0.69	White R	0.69	White R	0.69	White R	0.69	insula R	S_circular_insula_sup R	insula R	N/A	N/A	N/A	insula R	S_circular_insula_sup R	insula R	N/A	N/A	N/A	N/A	N/A	N/A	N/A	N/A	N/A	N/A	N/A	N/A	N/A	N/A	N/A	N/A	N/A	N/A	N/A	N/A	N/A	insula R	S_circular_insula_sup R	insula R	N/A	N/A	N/A	insula R	S_circular_insula_sup R	insula R
G5	[43.155,-33.062,48.100]	[30.332,2.722,13.734]	Cortex R	0.62	Insula R	0.62	Insula R	0.62	S_circular_insula_sup R	0.43	insula R	S_circular_insula_sup R	insula R	N/A	N/A	N/A	insula R	S_circular_insula_sup R	insula R	N/A	N/A	N/A	N/A	N/A	N/A	N/A	N/A	N/A	N/A	N/A	N/A	N/A	N/A	N/A	N/A	N/A	N/A	N/A	N/A	N/A	insula R	S_circular_insula_sup R	insula R	N/A	N/A	N/A	insula R	S_circular_insula_sup R	insula R
G6	[45.444,-35.676,48.519]	[33.063,4.771,14.502]	Cortex R	0.7	Insula R	0.7	Insula R	0.7	G_insular_short R	0.69	insula R	G_insular_short R	insula R	N/A	N/A	N/A	insula R	G_insular_short R	insula R	N/A	N/A	N/A	insula R	G_insular_short R	insula R	N/A	N/A	N/A	insula R	G_insular_short R	insula R	N/A	N/A	N/A	insula R	G_insular_short R	insula R	N/A	N/A	N/A	insula R	G_insular_short R	insula R	N/A	N/A	N/A	insula R	G_insular_short R	insula R
G7	[47.734,-38.290,48.937]	[35.795,6.820,15.270]	Cortex R	0.22	Insula R	0.22	Insula R	0.22	G_insular_short R	0.22	insula R	G_insular_short R	insula R	N/A	N/A	N/A	insula R	G_insular_short R	insula R	N/A	N/A	N/A	insula R	G_insular_short R	insula R	N/A	N/A	N/A	insula R	G_insular_short R	insula R	N/A	N/A	N/A	insula R	G_insular_short R	insula R	N/A	N/A	N/A	insula R	G_insular_short R	insula R	N/A	N/A	N/A	N/A	N/A	N/A
G8	[50.023,-40.904,49.355]	[38.527,8.868,16.039]	Cortex R	0.01	Pars triangularis R	0.01	Pars triangularis R	0.01	G_front_inf-Triangul R	0.01	parstriangularis R	G_front_inf-Triangul R	parstriangularis R	BA45_exvivo R	BA45_exvivo R	N/A	parstriangularis R	G_front_inf-Triangul R	parstriangularis R	BA45_exvivo R	BA45_exvivo R	N/A	parstriangularis R	G_front_inf-Triangul R	parstriangularis R	BA45_exvivo R	BA45_exvivo R	N/A	parstriangularis R	G_front_inf-Triangul R	parstriangularis R	BA45_exvivo R	BA45_exvivo R	N/A	parstriangularis R	G_front_inf-Triangul R	parstriangularis R	BA45_exvivo R	BA45_exvivo R	N/A	parstriangularis R	G_front_inf-Triangul R	parstriangularis R	BA45_exvivo R	BA45_exvivo R	N/A	parstriangularis R	G_front_inf-Triangul R	parstriangularis R
G9	[52.313,-43.517,49.773]	[41.259,10.917,16.807]	Cortex R	0.3	Pars triangularis R	0.3	Pars triangularis R	0.3	G_front_inf-Triangul R	0.3	parstriangularis R	G_front_inf-Triangul R	parstriangularis R	BA45_exvivo R	BA45_exvivo R	N/A	parstriangularis R	G_front_inf-Triangul R	parstriangularis R	BA45_exvivo R	BA45_exvivo R	N/A	parstriangularis R	G_front_inf-Triangul R	parstriangularis R	BA45_exvivo R	BA45_exvivo R	N/A	parstriangularis R	G_front_inf-Triangul R	parstriangularis R	BA45_exvivo R	BA45_exvivo R	N/A	parstriangularis R	G_front_inf-Triangul R	parstriangularis R	BA45_exvivo R	BA45_exvivo R	N/A	parstriangularis R	G_front_inf-Triangul R	parstriangularis R	BA45_exvivo R	BA45_exvivo R	N/A	parstriangularis R	G_front_inf-Triangul R	parstriangularis R
G10	[54.603,-46.131,50.192]	[43.990,12.966,17.575]	White R	0.6	White R	0.6	White R	0.6	White R	0.6	parstriangularis R	G_front_inf-Triangul R	parstriangularis R	BA45_exvivo R	BA45_exvivo R	N/A	parstriangularis R	G_front_inf-Triangul R	parstriangularis R	BA45_exvivo R	BA45_exvivo R	N/A	parstriangularis R	G_front_inf-Triangul R	parstriangularis R	BA45_exvivo R	BA45_exvivo R	N/A	parstriangularis R	G_front_inf-Triangul R	parstriangularis R	BA45_exvivo R	BA45_exvivo R	N/A	parstriangularis R	G_front_inf-Triangul R	parstriangularis R	BA45_exvivo R	BA45_exvivo R	N/A	parstriangularis R	G_front_inf-Triangul R	parstriangularis R	BA45_exvivo R	BA45_exvivo R	N/A	parstriangularis R	G_front_inf-Triangul R	parstriangularis R
G11	[56.892,-48.745,50.610]	[46.722,15.015,18.344]	Cortex R	0.35	Pars triangularis R	0.35	Pars triangularis R	0.35	G_front_inf-Triangul R	0.35	parstriangularis R	G_front_inf-Triangul R	parstriangularis R	BA45_exvivo R	BA45_exvivo R	N/A	parstriangularis R	G_front_inf-Triangul R	parstriangularis R	BA45_exvivo R	BA45_exvivo R	N/A	parstriangularis R	G_front_inf-Triangul R	parstriangularis R	BA45_exvivo R	BA45_exvivo R	N/A	parstriangularis R	G_front_inf-Triangul R	parstriangularis R	BA45_exvivo R	BA45_exvivo R	N/A	parstriangularis R	G_front_inf-Triangul R	parstriangularis R	BA45_exvivo R	BA45_exvivo R	N/A	parstriangularis R	G_front_inf-Triangul R	parstriangularis R	BA45_exvivo R	BA45_exvivo R	N/A	parstriangularis R	G_front_inf-Triangul R	parstriangularis R
G12	[59.182,-51.359,51.028]	[49.454,17.063,19.112]	Cortex R	0.11	Pars triangularis R	0.11	Pars triangularis R	0.11	G_front_inf-Triangul R	0.11	parstriangularis R	G_front_inf-Triangul R	parstriangularis R	BA45_exvivo R	BA45_exvivo R	N/A	parstriangularis R	G_front_inf-Triangul R	parstriangularis R	BA45_exvivo R	BA45_exvivo R	N/A	parstriangularis R	G_front_inf-Triangul R	parstriangularis R	BA45_exvivo R	BA45_exvivo R	N/A	parstriangularis R	G_front_inf-Triangul R	parstriangularis R	BA45_exvivo R	BA45_exvivo R	N/A	parstriangularis R	G_front_inf-Triangul R	parstriangularis R	BA45_exvivo R	BA45_exvivo R	N/A	parstriangularis R	G_front_inf-Triangul R	parstriangularis R	BA45_exvivo R	BA45_exvivo R	N/A	parstriangularis R	G_front_inf-Triangul R	parstriangularis R
H1	[14.191,-0.711,72.473]	[-1.595,-30.473,32.661]	Cortex R	0.22	Posterior cingulate R	0.22	Posterior cingulate R	0.22	White R	0.17	posteriorcingulate R	G_cingul-Post-dorsal R	posteriorcingulate R	N/A	N/A	N/A	posteriorcingulate R	G_cingul-Post-dorsal R	posteriorcingulate R	N/A	N/A	N/A	posteriorcingulate R	G_cingul-Post-dorsal R	posteriorcingulate R	N/A	N/A	N/A	posteriorcingulate R	G_and_S_cingul-Mid-Post R	posteriorcingulate R	N/A	N/A	N/A	posteriorcingulate R	G_and_S_cingul-Mid-Post R	posteriorcingulate R	N/A	N/A	N/A	posteriorcingulate R	G_and_S_cingul-Mid-Post R	posteriorcingulate R	N/A	N/A	N/A	posteriorcingulate R	G_and_S_cingul-Mid-Post R	posteriorcingulate R
H2	[14.192,-4.201,72.737]	[1.901,-30.627,32.661]	White R	0.73	White R	0.73	White R	0.73	White R	0.73	posteriorcingulate R	G_cingul-Post-dorsal R	posteriorcingulate R	N/A	N/A	N/A	posteriorcingulate R	G_cingul-Post-dorsal R	posteriorcingulate R	N/A	N/A	N/A	posteriorcingulate R	G_cingul-Post-dorsal R	posteriorcingulate R	N/A	N/A	N/A	posteriorcingulate R	G_cingul-Post-dorsal R	posteriorcingulate R	N/A	N/A	N/A	posteriorcingulate R	G_cingul-Post-dorsal R	posteriorcingulate R	N/A	N/A	N/A	posteriorcingulate R	G_cingul-Post-dorsal R	posteriorcingulate R	N/A	N/A	N/A	posteriorcingulate R	G_and_S_cingul-Mid-Post R	posteriorcingulate R
H3	[14.194,-7.691,73.000]	[5.398,-30.782,32.661]	White R	0.86	White R	0.86	White R	0.86	White R	0.86	posteriorcingulate R	S_pericallosal R	posteriorcingulate R	N/A	N/A	N/A	posteriorcingulate R	S_pericallosal R	posteriorcingulate R	N/A	N/A	N/A	posteriorcingulate R	S_pericallosal R	posteriorcingulate R	N/A	N/A	N/A	posteriorcingulate R	S_pericallosal R	posteriorcingulate R	N/A	N/A	N/A	posteriorcingulate R	S_pericallosal R	posteriorcingulate R	N/A	N/A	N/A	posteriorcingulate R	S_pericallosal R	posteriorcingulate R	N/A	N/A	N/A	posteriorcingulate R	S_pericallosal R	posteriorcingulate R
H4	[14.195,-11.181,73.264]	[8.895,-30.936,32.661]	White R	0.99	White R	0.99	White R	0.99	White R	0.99	N/A	N/A	N/A	N/A	N/A	N/A	N/A	N/A	N/A	N/A	N/A	N/A	N/A	N/A	N/A	N/A	N/A	N/A	N/A	N/A	N/A	N/A	N/A	N/A	N/A	N/A	N/A	N/A	N/A	N/A	N/A	N/A	N/A	N/A	N/A	N/A	N/A	N/A	N/A
H5	[14.196,-14.671,73.527]	[12.391,-31.090,32.661]	White R	1	White R	1	White R	1	White R	1	N/A	N/A	N/A	N/A	N/A	N/A	N/A	N/A	N/A	N/A	N/A	N/A	N/A	N/A	N/A	N/A	N/A	N/A	N/A	N/A	N/A	N/A	N/A	N/A	N/A	N/A	N/A	N/A	N/A	N/A	N/A	N/A	N/A	N/A	N/A	N/A	N/A	N/A	N/A
H6	[14.197,-18.161,73.791]	[15.888,-31.244,32.661]	White R	1	White R	1	White R	1	White R	1	N/A	N/A	N/A	N/A	N/A	N/A	N/A	N/A	N/A	N/A	N/A	N/A	N/A	N/A	N/A	N/A	N/A	N/A	N/A	N/A	N/A	N/A	N/A	N/A	N/A	N/A	N/A	N/A	N/A	N/A	N/A	N/A	N/A	N/A	N/A	N/A	N/A	N/A	N/A
H7	[14.198,-21.651,74.054]	[19.384,-31.399,32.661]	White R	1	White R	1	White R	1	White R	1	N/A	N/A	N/A	N/A	N/A	N/A	N/A	N/A	N/A	N/A	N/A	N/A	N/A	N/A	N/A	N/A	N/A	N/A	N/A	N/A	N/A	N/A	N/A	N/A	N/A	N/A	N/A	N/A	N/A	N/A	N/A	N/A	N/A	N/A	N/A	N/A	N/A	N/A	N/A
H8	[14.199,-25.142,74.318]	[22.881,-31.553,32.661]	White R	1	White R	1	White R	1	White R	1	N/A	N/A	N/A	N/A	N/A	N/A	N/A	N/A	N/A	N/A	N/A	N/A	N/A	N/A	N/A	N/A	N/A	N/A	N/A	N/A	N/A	N/A	N/A	N/A	N/A	N/A	N/A	N/A	N/A	N/A	N/A	N/A	N/A	N/A	N/A	N/A	N/A	N/A	N/A
H9	[14.200,-28.632,74.581]	[26.378,-31.707,32.661]	White R	1	White R	1	White R	1	White R	1	N/A	N/A	N/A	N/A	N/A	N/A	N/A	N/A	N/A	N/A	N/A	N/A	N/A	N/A	N/A	N/A	N/A	N/A	N/A	N/A	N/A	N/A	N/A	N/A	N/A	N/A	N/A	N/A	N/A	N/A	N/A	N/A	N/A	N/A	N/A	N/A	N/A	N/A	N/A
H10	[14.201,-32.122,74.845]	[29.874,-31.862,32.661]	White R	1	White R	1	White R	1	White R	1	N/A	N/A	N/A	N/A	N/A	N/A	N/A	N/A	N/A	N/A	N/A	N/A	N/A	N/A	N/A	N/A	N/A	N/A	N/A	N/A	N/A	N/A	N/A	N/A	N/A	N/A	N/A	N/A	N/A	N/A	N/A	N/A	N/A	N/A	N/A	N/A	N/A	N/A	N/A
H11	[14.202,-35.612,75.108]	[33.371,-32.016,32.661]	White R	1	White R	1	White R	1	White R	1	N/A	N/A	N/A	N/A	N/A	N/A	N/A	N/A	N/A	N/A	N/A	N/A	N/A	N/A	N/A	N/A	N/A	N/A	N/A	N/A	N/A	N/A	N/A	N/A	N/A	N/A	N/A	N/A	N/A	N/A	N/A	N/A	N/A	N/A	N/A	N/A	N/A	N/A	N/A
H12	[14.204,-39.102,75.372]	[36.867,-32.170,32.661]	White R	1	White R	1	White R	1	White R	1	N/A	N/A	N/A	N/A	N/A	N/A	N/A	N/A	N/A	N/A	N/A	N/A	N/A	N/A	N/A	N/A	N/A	N/A	N/A	N/A	N/A	N/A	N/A	N/A	N/A	N/A	N/A	N/A	N/A	N/A	supramarginal R	Lat_Fis-post R	supramarginal R	N/A	N/A	N/A	supramarginal R	Lat_Fis-post R	supramarginal R
H13	[14.205,-42.592,75.636]	[40.364,-32.324,32.661]	White R	0.66	White R	0.66	White R	0.66	White R	0.66	supramarginal R	Lat_Fis-post R	supramarginal R	N/A	N/A	N/A	supramarginal R	Lat_Fis-post R	supramarginal R	N/A	N/A	N/A	supramarginal R	Lat_Fis-post R	supramarginal R	N/A	N/A	N/A	supramarginal R	Lat_Fis-post R	supramarginal R	N/A	N/A	N/A	supramarginal R	Lat_Fis-post R	supramarginal R	N/A	N/A	N/A	supramarginal R	Lat_Fis-post R	supramarginal R	N/A	N/A	N/A	supramarginal R	Lat_Fis-post R	supramarginal R
H14	[14.206,-46.082,75.899]	[43.861,-32.479,32.661]	Cortex R	0.33	Supramarginal R	0.33	Supramarginal R	0.33	White R	0.31	supramarginal R	G_pariet_inf-Supramar R	supramarginal R	N/A	N/A	N/A	supramarginal R	G_pariet_inf-Supramar R	supramarginal R	N/A	N/A	N/A	supramarginal R	Lat_Fis-post R	supramarginal R	N/A	N/A	N/A	supramarginal R	G_pariet_inf-Supramar R	supramarginal R	N/A	N/A	N/A	supramarginal R	G_pariet_inf-Supramar R	supramarginal R	N/A	N/A	N/A	supramarginal R	G_pariet_inf-Supramar R	supramarginal R	N/A	N/A	N/A	supramarginal R	G_pariet_inf-Supramar R	supramarginal R
H15	[14.207,-49.572,76.163]	[47.357,-32.633,32.661]	White R	0.34	White R	0.34	White R	0.34	White R	0.34	supramarginal R	G_pariet_inf-Supramar R	supramarginal R	N/A	N/A	N/A	supramarginal R	G_pariet_inf-Supramar R	supramarginal R	N/A	N/A	N/A	supramarginal R	G_pariet_inf-Supramar R	supramarginal R	N/A	N/A	N/A	supramarginal R	G_pariet_inf-Supramar R	supramarginal R	N/A	N/A	N/A	supramarginal R	G_pariet_inf-Supramar R	supramarginal R	N/A	N/A	N/A	supramarginal R	G_pariet_inf-Supramar R	supramarginal R	N/A	N/A	N/A	supramarginal R	G_pariet_inf-Supramar R	supramarginal R
H16	[14.208,-53.062,76.426]	[50.854,-32.787,32.661]	White R	0.2	White R	0.2	White R	0.2	White R	0.2	supramarginal R	G_pariet_inf-Supramar R	supramarginal R	N/A	N/A	N/A	supramarginal R	G_pariet_inf-Supramar R	supramarginal R	N/A	N/A	N/A	supramarginal R	G_pariet_inf-Supramar R	supramarginal R	N/A	N/A	N/A	supramarginal R	G_pariet_inf-Supramar R	supramarginal R	N/A	N/A	N/A	supramarginal R	G_pariet_inf-Supramar R	supramarginal R	N/A	N/A	N/A	supramarginal R	G_pariet_inf-Supramar R	supramarginal R	N/A	N/A	N/A	supramarginal R	G_pariet_inf-Supramar R	supramarginal R
E1	[50.866,-4.187,25.305]	[0.405,16.527,-4.339]	White R	0.33	White R	0.33	White R	0.33	White R	0.33	medialorbitofrontal R	G_rectus R	medialorbitofrontal R	N/A	N/A	N/A	medialorbitofrontal R	G_rectus R	medialorbitofrontal R	N/A	N/A	N/A	medialorbitofrontal R	G_rectus R	medialorbitofrontal R	N/A	N/A	N/A	medialorbitofrontal R	G_rectus R	medialorbitofrontal R	N/A	N/A	N/A	medialorbitofrontal R	G_rectus R	medialorbitofrontal R	N/A	N/A	N/A	medialorbitofrontal R	G_rectus R	medialorbitofrontal R	N/A	N/A	N/A	medialorbitofrontal R	G_rectus R	medialorbitofrontal R
E2	[50.648,-7.666,25.622]	[3.884,16.147,-4.339]	White R	0.49	White R	0.49	White R	0.49	White R	0.49	medialorbitofrontal R	G_rectus R	medialorbitofrontal R	N/A	N/A	N/A	medialorbitofrontal R	G_rectus R	medialorbitofrontal R	N/A	N/A	N/A	medialorbitofrontal R	G_rectus R	medialorbitofrontal R	N/A	N/A	N/A	medialorbitofrontal R	G_rectus R	medialorbitofrontal R	N/A	N/A	N/A	medialorbitofrontal R	G_rectus R	medialorbitofrontal R	N/A	N/A	N/A	medialorbitofrontal R	G_rectus R	medialorbitofrontal R	N/A	N/A	N/A	medialorbitofrontal R	G_rectus R	medialorbitofrontal R
E3	[50.430,-11.145,25.940]	[7.364,15.768,-4.339]	Cortex R	0.03	Medial orbitofrontal R	0.03	Medial orbitofrontal R	0.03	G_rectus R	0.02	medialorbitofrontal R	G_rectus R	medialorbitofrontal R	N/A	N/A	N/A	medialorbitofrontal R	G_rectus R	medialorbitofrontal R	N/A	N/A	N/A	medialorbitofrontal R	G_rectus R	medialorbitofrontal R	N/A	N/A	N/A	medialorbitofrontal R	G_rectus R	medialorbitofrontal R	N/A	N/A	N/A	medialorbitofrontal R	G_rectus R	medialorbitofrontal R	N/A	N/A	N/A	medialorbitofrontal R	G_rectus R	medialorbitofrontal R	N/A	N/A	N/A	N/A	N/A	N/A
E4	[50.212,-14.624,26.257]	[10.843,15.388,-4.339]	N/A	N/A	N/A	N/A	N/A	N/A	N/A	N/A	N/A	N/A	N/A	N/A	N/A	N/A	N/A	N/A	N/A	N/A	N/A	N/A	lateralorbitofrontal R	G_orbital R	lateralorbitofrontal R	N/A	N/A	N/A	N/A	N/A	N/A	N/A	N/A	N/A	N/A	N/A	N/A	N/A	N/A	N/A	N/A	N/A	N/A	N/A	N/A	N/A	N/A	N/A	N/A
E5	[49.994,-18.102,26.575]	[14.322,15.009,-4.339]	Cortex R	0.13	Lateral orbitofrontal R	0.13	Lateral orbitofrontal R	0.13	G_orbital R	0.13	lateralorbitofrontal R	G_orbital R	lateralorbitofrontal R	N/A	N/A	N/A	lateralorbitofrontal R	G_orbital R	lateralorbitofrontal R	N/A	N/A	N/A	lateralorbitofrontal R	G_orbital R	lateralorbitofrontal R	N/A	N/A	N/A	lateralorbitofrontal R	G_orbital R	lateralorbitofrontal R	N/A	N/A	N/A	lateralorbitofrontal R	G_orbital R	lateralorbitofrontal R	N/A	N/A	N/A	lateralorbitofrontal R	G_orbital R	lateralorbitofrontal R	N/A	N/A	N/A	lateralorbitofrontal R	G_orbital R	lateralorbitofrontal R
E6	[49.776,-21.581,26.893]	[17.802,14.629,-4.339]	Cortex R	0.05	Lateral orbitofrontal R	0.05	Lateral orbitofrontal R	0.05	G_orbital R	0.05	N/A	N/A	N/A	N/A	N/A	N/A	N/A	N/A	N/A	N/A	N/A	N/A	lateralorbitofrontal R	G_orbital R	lateralorbitofrontal R	N/A	N/A	N/A	lateralorbitofrontal R	G_orbital R	lateralorbitofrontal R	N/A	N/A	N/A	lateralorbitofrontal R	G_orbital R	lateralorbitofrontal R	N/A	N/A	N/A	N/A	N/A	N/A	N/A	N/A	N/A	N/A	N/A	N/A
E7	[49.558,-25.060,27.210]	[21.281,14.249,-4.339]	Cortex R	0.52	Lateral orbitofrontal R	0.52	Lateral orbitofrontal R	0.52	G_orbital R	0.52	lateralorbitofrontal R	G_orbital R	lateralorbitofrontal R	N/A	N/A	N/A	lateralorbitofrontal R	G_orbital R	lateralorbitofrontal R	N/A	N/A	N/A	lateralorbitofrontal R	G_orbital R	lateralorbitofrontal R	N/A	N/A	N/A	lateralorbitofrontal R	G_orbital R	lateralorbitofrontal R	N/A	N/A	N/A	lateralorbitofrontal R	G_orbital R	lateralorbitofrontal R	N/A	N/A	N/A	lateralorbitofrontal R	G_orbital R	lateralorbitofrontal R	N/A	N/A	N/A	lateralorbitofrontal R	G_orbital R	lateralorbitofrontal R
E8	[49.340,-28.539,27.528]	[24.760,13.870,-4.339]	Cortex R	0.43	Lateral orbitofrontal R	0.43	Lateral orbitofrontal R	0.43	G_orbital R	0.43	lateralorbitofrontal R	G_orbital R	lateralorbitofrontal R	N/A	N/A	N/A	lateralorbitofrontal R	G_orbital R	lateralorbitofrontal R	N/A	N/A	N/A	lateralorbitofrontal R	G_orbital R	lateralorbitofrontal R	N/A	N/A	N/A	lateralorbitofrontal R	G_orbital R	lateralorbitofrontal R	N/A	N/A	N/A	lateralorbitofrontal R	G_orbital R	lateralorbitofrontal R	N/A	N/A	N/A	lateralorbitofrontal R	G_orbital R	lateralorbitofrontal R	N/A	N/A	N/A	lateralorbitofrontal R	G_orbital R	lateralorbitofrontal R
E9	[49.122,-32.017,27.845]	[28.240,13.490,-4.339]	Cortex R	0.02	Lateral orbitofrontal R	0.02	Lateral orbitofrontal R	0.02	G_orbital R	0.02	N/A	N/A	N/A	N/A	N/A	N/A	N/A	N/A	N/A	N/A	N/A	N/A	lateralorbitofrontal R	G_orbital R	lateralorbitofrontal R	N/A	N/A	N/A	lateralorbitofrontal R	G_orbital R	lateralorbitofrontal R	N/A	N/A	N/A	lateralorbitofrontal R	G_orbital R	lateralorbitofrontal R	N/A	N/A	N/A	N/A	N/A	N/A	N/A	N/A	N/A	N/A	N/A	N/A
E10	[48.904,-35.496,28.163]	[31.719,13.111,-4.339]	Cortex R	0.16	Superior temporal R	0.16	Superior temporal R	0.16	G_temp_sup-Plan_polar R	0.16	superiortemporal R	G_temp_sup-Plan_polar R	superiortemporal R	N/A	N/A	N/A	superiortemporal R	G_temp_sup-Plan_polar R	superiortemporal R	N/A	N/A	N/A	superiortemporal R	G_temp_sup-Plan_polar R	superiortemporal R	N/A	N/A	N/A	superiortemporal R	G_temp_sup-Plan_polar R	superiortemporal R	N/A	N/A	N/A	superiortemporal R	G_temp_sup-Plan_polar R	superiortemporal R	N/A	N/A	N/A	N/A	N/A	N/A	N/A	N/A	N/A	N/A	N/A	N/A
E11	[48.686,-38.975,28.480]	[35.198,12.731,-4.339]	Cortex R	0.73	Superior temporal R	0.73	Superior temporal R	0.73	G_temp_sup-Plan_polar R	0.72	superiortemporal R	G_temp_sup-Plan_polar R	superiortemporal R	N/A	N/A	N/A	superiortemporal R	G_temp_sup-Plan_polar R	superiortemporal R	N/A	N/A	N/A	superiortemporal R	G_temp_sup-Plan_polar R	superiortemporal R	N/A	N/A	N/A	superiortemporal R	G_temp_sup-Plan_polar R	superiortemporal R	N/A	N/A	N/A	superiortemporal R	G_temp_sup-Plan_polar R	superiortemporal R	N/A	N/A	N/A	superiortemporal R	G_temp_sup-Plan_polar R	superiortemporal R	N/A	N/A	N/A	superiortemporal R	G_temp_sup-Plan_polar R	superiortemporal R
E12	[48.468,-42.454,28.798]	[38.678,12.352,-4.339]	Cortex R	0.85	Superior temporal R	0.85	Superior temporal R	0.85	G_temp_sup-Plan_polar R	0.81	superiortemporal R	G_temp_sup-Plan_polar R	superiortemporal R	N/A	N/A	N/A	superiortemporal R	G_temp_sup-Plan_polar R	superiortemporal R	N/A	N/A	N/A	N/A	N/A	N/A	N/A	N/A	N/A	N/A	N/A	N/A	N/A	N/A	N/A	N/A	N/A	N/A	N/A	N/A	N/A	superiortemporal R	G_temp_sup-Plan_polar R	superiortemporal R	N/A	N/A	N/A	superiortemporal R	G_temp_sup-Plan_polar R	superiortemporal R
E13	[48.250,-45.932,29.115]	[42.157,11.972,-4.339]	Cortex R	0.62	Superior temporal R	0.62	Superior temporal R	0.62	White R	0.38	superiortemporal R	G_temp_sup-Lateral R	superiortemporal R	N/A	N/A	N/A	superiortemporal R	G_temp_sup-Lateral R	superiortemporal R	N/A	N/A	N/A	N/A	N/A	N/A	N/A	N/A	N/A	N/A	N/A	N/A	N/A	N/A	N/A	N/A	N/A	N/A	N/A	N/A	N/A	superiortemporal R	G_temp_sup-Plan_polar R	superiortemporal R	N/A	N/A	N/A	superiortemporal R	G_temp_sup-Lateral R	superiortemporal R
E14	[48.032,-49.411,29.433]	[45.636,11.592,-4.339]	Cortex R	0.58	Superior temporal R	0.58	Superior temporal R	0.58	G_temp_sup-Lateral R	0.52	superiortemporal R	G_temp_sup-Lateral R	superiortemporal R	N/A	N/A	N/A	superiortemporal R	G_temp_sup-Lateral R	superiortemporal R	N/A	N/A	N/A	N/A	N/A	N/A	N/A	N/A	N/A	N/A	N/A	N/A	N/A	N/A	N/A	N/A	N/A	N/A	N/A	N/A	N/A	superiortemporal R	G_temp_sup-Lateral R	superiortemporal R	N/A	N/A	N/A	superiortemporal R	G_temp_sup-Lateral R	superiortemporal R
E15	[47.814,-52.890,29.751]	[49.116,11.213,-4.339]	Cortex R	0.74	Superior temporal R	0.74	Superior temporal R	0.74	G_temp_sup-Lateral R	0.74	superiortemporal R	G_temp_sup-Lateral R	superiortemporal R	N/A	N/A	N/A	superiortemporal R	G_temp_sup-Lateral R	superiortemporal R	N/A	N/A	N/A	superiortemporal R	G_temp_sup-Lateral R	superiortemporal R	N/A	N/A	N/A	superiortemporal R	G_temp_sup-Lateral R	superiortemporal R	N/A	N/A	N/A	superiortemporal R	G_temp_sup-Lateral R	superiortemporal R	N/A	N/A	N/A	superiortemporal R	G_temp_sup-Lateral R	superiortemporal R	N/A	N/A	N/A	superiortemporal R	G_temp_sup-Lateral R	superiortemporal R
E16	[47.596,-56.369,30.068]	[52.595,10.833,-4.339]	Cortex R	0.32	Superior temporal R	0.32	Superior temporal R	0.32	G_temp_sup-Lateral R	0.32	superiortemporal R	G_temp_sup-Lateral R	superiortemporal R	N/A	N/A	N/A	superiortemporal R	G_temp_sup-Lateral R	superiortemporal R	N/A	N/A	N/A	superiortemporal R	G_temp_sup-Lateral R	superiortemporal R	N/A	N/A	N/A	superiortemporal R	G_temp_sup-Lateral R	superiortemporal R	N/A	N/A	N/A	superiortemporal R	G_temp_sup-Lateral R	superiortemporal R	N/A	N/A	N/A	superiortemporal R	G_temp_sup-Lateral R	superiortemporal R	N/A	N/A	N/A	superiortemporal R	G_temp_sup-Lateral R	superiortemporal R
B1	[16.264,-23.483,29.228]	[18.405,-18.473,-10.339]	Hippocampus R	0.97	Hippocampus R	0.97	Hippocampus R	0.97	Hippocampus R	0.97	N/A	N/A	N/A	N/A	N/A	N/A	N/A	N/A	N/A	N/A	N/A	N/A	N/A	N/A	N/A	N/A	N/A	N/A	N/A	N/A	N/A	N/A	N/A	N/A	N/A	N/A	N/A	N/A	N/A	N/A	N/A	N/A	N/A	N/A	N/A	N/A	N/A	N/A	N/A
B2	[17.064,-26.871,29.593]	[21.840,-17.876,-10.041]	Hippocampus R	1	Hippocampus R	1	Hippocampus R	1	Hippocampus R	1	N/A	N/A	N/A	N/A	N/A	N/A	N/A	N/A	N/A	N/A	N/A	N/A	N/A	N/A	N/A	N/A	N/A	N/A	N/A	N/A	N/A	N/A	N/A	N/A	N/A	N/A	N/A	N/A	N/A	N/A	N/A	N/A	N/A	N/A	N/A	N/A	N/A	N/A	N/A
B3	[17.863,-30.259,29.957]	[25.276,-17.278,-9.742]	Hippocampus R	0.77	Hippocampus R	0.77	Hippocampus R	0.77	Hippocampus R	0.77	N/A	N/A	N/A	N/A	N/A	N/A	N/A	N/A	N/A	N/A	N/A	N/A	N/A	N/A	N/A	N/A	N/A	N/A	N/A	N/A	N/A	N/A	N/A	N/A	N/A	N/A	N/A	N/A	N/A	N/A	parahippocampal R	G_oc-temp_med-Parahip R	parahippocampal R	N/A	N/A	N/A	N/A	N/A	N/A
B4	[18.663,-33.647,30.322]	[28.712,-16.681,-9.443]	White R	0.39	White R	0.39	White R	0.39	White R	0.39	parahippocampal R	S_oc-temp_med_and_Lingual R	parahippocampal R	N/A	N/A	N/A	parahippocampal R	S_oc-temp_med_and_Lingual R	parahippocampal R	N/A	N/A	N/A	N/A	N/A	N/A	N/A	N/A	N/A	N/A	N/A	N/A	N/A	N/A	N/A	N/A	N/A	N/A	N/A	N/A	N/A	parahippocampal R	S_oc-temp_med_and_Lingual R	parahippocampal R	N/A	N/A	N/A	parahippocampal R	S_oc-temp_med_and_Lingual R	parahippocampal R
B5	[19.462,-37.034,30.687]	[32.147,-16.083,-9.144]	Cortex R	0.53	White R	0.45	White R	0.45	S_oc-temp_med_and_Lingual R	0.53	fusiform R	S_oc-temp_med_and_Lingual R	fusiform R	N/A	N/A	N/A	fusiform R	S_oc-temp_med_and_Lingual R	fusiform R	N/A	N/A	N/A	parahippocampal R	S_oc-temp_med_and_Lingual R	parahippocampal R	N/A	N/A	N/A	parahippocampal R	S_oc-temp_med_and_Lingual R	parahippocampal R	N/A	N/A	N/A	parahippocampal R	S_oc-temp_med_and_Lingual R	parahippocampal R	N/A	N/A	N/A	fusiform R	S_oc-temp_med_and_Lingual R	fusiform R	N/A	N/A	N/A	fusiform R	S_oc-temp_med_and_Lingual R	fusiform R
B6	[20.262,-40.422,31.051]	[35.583,-15.486,-8.846]	White R	0.88	White R	0.88	White R	0.88	White R	0.88	N/A	N/A	N/A	N/A	N/A	N/A	N/A	N/A	N/A	N/A	N/A	N/A	N/A	N/A	N/A	N/A	N/A	N/A	N/A	N/A	N/A	N/A	N/A	N/A	N/A	N/A	N/A	N/A	N/A	N/A	fusiform R	S_oc-temp_med_and_Lingual R	fusiform R	N/A	N/A	N/A	fusiform R	S_oc-temp_med_and_Lingual R	fusiform R
B7	[21.062,-43.810,31.416]	[39.019,-14.888,-8.547]	White R	1	White R	1	White R	1	White R	1	N/A	N/A	N/A	N/A	N/A	N/A	N/A	N/A	N/A	N/A	N/A	N/A	N/A	N/A	N/A	N/A	N/A	N/A	N/A	N/A	N/A	N/A	N/A	N/A	N/A	N/A	N/A	N/A	N/A	N/A	N/A	N/A	N/A	N/A	N/A	N/A	N/A	N/A	N/A
B8	[21.861,-47.198,31.780]	[42.454,-14.291,-8.248]	White R	0.97	White R	0.97	White R	0.97	White R	0.97	middletemporal R	S_temporal_inf R	middletemporal R	N/A	N/A	N/A	N/A	N/A	N/A	N/A	N/A	N/A	N/A	N/A	N/A	N/A	N/A	N/A	N/A	N/A	N/A	N/A	N/A	N/A	N/A	N/A	N/A	N/A	N/A	N/A	middletemporal R	S_temporal_inf R	middletemporal R	N/A	N/A	N/A	middletemporal R	S_temporal_inf R	middletemporal R
B9	[22.661,-50.586,32.145]	[45.890,-13.693,-7.949]	White R	0.73	White R	0.73	White R	0.73	White R	0.73	middletemporal R	S_temporal_inf R	middletemporal R	N/A	N/A	N/A	middletemporal R	S_temporal_inf R	middletemporal R	N/A	N/A	N/A	middletemporal R	S_temporal_inf R	middletemporal R	N/A	N/A	N/A	middletemporal R	S_temporal_inf R	middletemporal R	N/A	N/A	N/A	middletemporal R	S_temporal_inf R	middletemporal R	N/A	N/A	N/A	middletemporal R	S_temporal_inf R	middletemporal R	N/A	N/A	N/A	middletemporal R	S_temporal_inf R	middletemporal R
B10	[23.460,-53.974,32.510]	[49.326,-13.096,-7.651]	White R	0.86	White R	0.86	White R	0.86	White R	0.86	middletemporal R	S_temporal_inf R	middletemporal R	N/A	N/A	N/A	middletemporal R	S_temporal_inf R	middletemporal R	N/A	N/A	N/A	middletemporal R	S_temporal_inf R	middletemporal R	N/A	N/A	N/A	middletemporal R	S_temporal_inf R	middletemporal R	N/A	N/A	N/A	middletemporal R	S_temporal_inf R	middletemporal R	N/A	N/A	N/A	middletemporal R	S_temporal_inf R	middletemporal R	N/A	N/A	N/A	middletemporal R	G_temporal_middle R	middletemporal R
B11	[24.260,-57.362,32.874]	[52.761,-12.498,-7.352]	White R	0.73	White R	0.73	White R	0.73	White R	0.73	middletemporal R	G_temporal_middle R	middletemporal R	N/A	N/A	N/A	middletemporal R	G_temporal_middle R	middletemporal R	N/A	N/A	N/A	middletemporal R	G_temporal_middle R	middletemporal R	N/A	N/A	N/A	middletemporal R	G_temporal_middle R	middletemporal R	N/A	N/A	N/A	middletemporal R	G_temporal_middle R	middletemporal R	N/A	N/A	N/A	middletemporal R	G_temporal_middle R	middletemporal R	N/A	N/A	N/A	middletemporal R	G_temporal_middle R	middletemporal R
B12	[25.059,-60.750,33.239]	[56.197,-11.901,-7.053]	Cortex R	0.24	Middle temporal R	0.24	Middle temporal R	0.24	G_temporal_middle R	0.24	middletemporal R	G_temporal_middle R	middletemporal R	N/A	N/A	N/A	middletemporal R	G_temporal_middle R	middletemporal R	N/A	N/A	N/A	middletemporal R	G_temporal_middle R	middletemporal R	N/A	N/A	N/A	middletemporal R	G_temporal_middle R	middletemporal R	N/A	N/A	N/A	middletemporal R	G_temporal_middle R	middletemporal R	N/A	N/A	N/A	middletemporal R	G_temporal_middle R	middletemporal R	N/A	N/A	N/A	middletemporal R	G_temporal_middle R	middletemporal R
A1	[28.493,-20.227,24.885]	[15.405,-5.473,-11.339]	Amygdala R	0.43	Amygdala R	0.43	Amygdala R	0.43	Amygdala R	0.43	N/A	N/A	N/A	N/A	N/A	N/A	N/A	N/A	N/A	N/A	N/A	N/A	N/A	N/A	N/A	N/A	N/A	N/A	N/A	N/A	N/A	N/A	N/A	N/A	N/A	N/A	N/A	N/A	N/A	N/A	N/A	N/A	N/A	N/A	N/A	N/A	N/A	N/A	N/A
A2	[29.233,-23.635,24.596]	[18.816,-4.773,-11.689]	Amygdala R	0.81	Amygdala R	0.81	Amygdala R	0.81	Amygdala R	0.81	N/A	N/A	N/A	N/A	N/A	N/A	N/A	N/A	N/A	N/A	N/A	N/A	N/A	N/A	N/A	N/A	N/A	N/A	N/A	N/A	N/A	N/A	N/A	N/A	N/A	N/A	N/A	N/A	N/A	N/A	N/A	N/A	N/A	N/A	N/A	N/A	N/A	N/A	N/A
A3	[29.974,-27.044,24.306]	[22.228,-4.074,-12.039]	Amygdala R	0.98	Amygdala R	0.98	Amygdala R	0.98	Amygdala R	0.98	N/A	N/A	N/A	N/A	N/A	N/A	N/A	N/A	N/A	N/A	N/A	N/A	N/A	N/A	N/A	N/A	N/A	N/A	N/A	N/A	N/A	N/A	N/A	N/A	N/A	N/A	N/A	N/A	N/A	N/A	N/A	N/A	N/A	N/A	N/A	N/A	N/A	N/A	N/A
A4	[30.714,-30.452,24.017]	[25.639,-3.374,-12.389]	Amygdala R	0.76	Amygdala R	0.76	Amygdala R	0.76	Amygdala R	0.76	N/A	N/A	N/A	N/A	N/A	N/A	N/A	N/A	N/A	N/A	N/A	N/A	N/A	N/A	N/A	N/A	N/A	N/A	N/A	N/A	N/A	N/A	N/A	N/A	N/A	N/A	N/A	N/A	N/A	N/A	N/A	N/A	N/A	N/A	N/A	N/A	N/A	N/A	N/A
A5	[31.455,-33.861,23.727]	[29.051,-2.674,-12.739]	White R	0.94	White R	0.94	White R	0.94	White R	0.94	N/A	N/A	N/A	N/A	N/A	N/A	N/A	N/A	N/A	N/A	N/A	N/A	N/A	N/A	N/A	N/A	N/A	N/A	N/A	N/A	N/A	N/A	N/A	N/A	N/A	N/A	N/A	N/A	N/A	N/A	N/A	N/A	N/A	N/A	N/A	N/A	N/A	N/A	N/A
A6	[32.195,-37.269,23.438]	[32.462,-1.974,-13.089]	White R	1	White R	1	White R	1	White R	1	N/A	N/A	N/A	N/A	N/A	N/A	N/A	N/A	N/A	N/A	N/A	N/A	N/A	N/A	N/A	N/A	N/A	N/A	N/A	N/A	N/A	N/A	N/A	N/A	N/A	N/A	N/A	N/A	N/A	N/A	N/A	N/A	N/A	N/A	N/A	N/A	N/A	N/A	N/A
A7	[32.936,-40.678,23.148]	[35.873,-1.274,-13.439]	White R	1	White R	1	White R	1	White R	1	N/A	N/A	N/A	N/A	N/A	N/A	N/A	N/A	N/A	N/A	N/A	N/A	N/A	N/A	N/A	N/A	N/A	N/A	N/A	N/A	N/A	N/A	N/A	N/A	N/A	N/A	N/A	N/A	N/A	N/A	N/A	N/A	N/A	N/A	N/A	N/A	N/A	N/A	N/A
A8	[33.676,-44.086,22.859]	[39.285,-0.575,-13.789]	White R	0.97	White R	0.97	White R	0.97	White R	0.97	middletemporal R	S_temporal_inf R	middletemporal R	N/A	N/A	N/A	inferiortemporal R	S_temporal_inf R	inferiortemporal R	N/A	N/A	N/A	N/A	N/A	N/A	N/A	N/A	N/A	N/A	N/A	N/A	N/A	N/A	N/A	N/A	N/A	N/A	N/A	N/A	N/A	middletemporal R	S_temporal_inf R	middletemporal R	N/A	N/A	N/A	inferiortemporal R	Pole_temporal R	inferiortemporal R
A9	[34.416,-47.495,22.570]	[42.696,0.125,-14.139]	White R	0.9	White R	0.9	White R	0.9	White R	0.9	middletemporal R	S_temporal_sup R	middletemporal R	N/A	N/A	N/A	middletemporal R	Pole_temporal R	middletemporal R	N/A	N/A	N/A	middletemporal R	S_temporal_inf R	middletemporal R	N/A	N/A	N/A	N/A	N/A	N/A	N/A	N/A	N/A	N/A	N/A	N/A	N/A	N/A	N/A	middletemporal R	S_temporal_sup R	middletemporal R	N/A	N/A	N/A	middletemporal R	Pole_temporal R	middletemporal R
A10	[35.157,-50.903,22.280]	[46.108,0.825,-14.488]	White R	0.82	White R	0.82	White R	0.82	White R	0.82	middletemporal R	S_temporal_sup R	middletemporal R	N/A	N/A	N/A	middletemporal R	S_temporal_sup R	middletemporal R	N/A	N/A	N/A	middletemporal R	S_temporal_sup R	middletemporal R	N/A	N/A	N/A	middletemporal R	S_temporal_sup R	middletemporal R	N/A	N/A	N/A	middletemporal R	S_temporal_sup R	middletemporal R	N/A	N/A	N/A	middletemporal R	S_temporal_sup R	middletemporal R	N/A	N/A	N/A	middletemporal R	G_temporal_middle R	middletemporal R
A11	[35.897,-54.312,21.991]	[49.519,1.525,-14.838]	White R	0.8	White R	0.8	White R	0.8	White R	0.8	middletemporal R	G_temporal_middle R	middletemporal R	N/A	N/A	N/A	N/A	N/A	N/A	N/A	N/A	N/A	N/A	N/A	N/A	N/A	N/A	N/A	N/A	N/A	N/A	N/A	N/A	N/A	N/A	N/A	N/A	N/A	N/A	N/A	middletemporal R	G_temporal_middle R	middletemporal R	N/A	N/A	N/A	middletemporal R	G_temporal_middle R	middletemporal R
A12	[36.638,-57.720,21.701]	[52.931,2.224,-15.188]	Cortex R	0.56	Middle temporal R	0.56	Middle temporal R	0.56	G_temporal_middle R	0.56	middletemporal R	G_temporal_middle R	middletemporal R	N/A	N/A	N/A	middletemporal R	G_temporal_middle R	middletemporal R	N/A	N/A	N/A	middletemporal R	G_temporal_middle R	middletemporal R	N/A	N/A	N/A	N/A	N/A	N/A	N/A	N/A	N/A	N/A	N/A	N/A	N/A	N/A	N/A	middletemporal R	G_temporal_middle R	middletemporal R	N/A	N/A	N/A	middletemporal R	G_temporal_middle R	middletemporal R
C1	[14.283,-22.804,25.538]	[17.405,-19.473,-14.339]	White R	0.7	White R	0.7	White R	0.7	White R	0.7	parahippocampal R	G_oc-temp_med-Parahip R	parahippocampal R	entorhinal_exvivo R	entorhinal_exvivo R	N/A	parahippocampal R	G_oc-temp_med-Parahip R	parahippocampal R	entorhinal_exvivo R	entorhinal_exvivo R	N/A	parahippocampal R	G_oc-temp_med-Parahip R	parahippocampal R	entorhinal_exvivo R	entorhinal_exvivo R	N/A	N/A	N/A	N/A	N/A	N/A	N/A	N/A	N/A	N/A	N/A	N/A	N/A	parahippocampal R	G_oc-temp_med-Parahip R	parahippocampal R	entorhinal_exvivo R	entorhinal_exvivo R	N/A	parahippocampal R	G_oc-temp_med-Parahip R	parahippocampal R
C2	[14.595,-26.290,25.494]	[20.891,-19.251,-14.562]	White R	0.83	White R	0.83	White R	0.83	White R	0.83	N/A	N/A	N/A	N/A	N/A	N/A	N/A	N/A	N/A	N/A	N/A	N/A	N/A	N/A	N/A	N/A	N/A	N/A	N/A	N/A	N/A	N/A	N/A	N/A	N/A	N/A	N/A	N/A	N/A	N/A	parahippocampal R	G_oc-temp_med-Parahip R	parahippocampal R	entorhinal_exvivo R	entorhinal_exvivo R	N/A	N/A	N/A	N/A
C3	[14.907,-29.776,25.449]	[24.376,-19.028,-14.784]	White R	0.56	White R	0.56	White R	0.56	White R	0.56	parahippocampal R	G_oc-temp_med-Parahip R	parahippocampal R	perirhinal_exvivo R	entorhinal_exvivo R	N/A	parahippocampal R	G_oc-temp_med-Parahip R	parahippocampal R	perirhinal_exvivo R	entorhinal_exvivo R	N/A	N/A	N/A	N/A	N/A	N/A	N/A	N/A	N/A	N/A	N/A	N/A	N/A	N/A	N/A	N/A	N/A	N/A	N/A	parahippocampal R	G_oc-temp_med-Parahip R	parahippocampal R	perirhinal_exvivo R	entorhinal_exvivo R	N/A	parahippocampal R	G_oc-temp_med-Parahip R	parahippocampal R
C4	[15.219,-33.262,25.404]	[27.862,-18.806,-15.007]	Cortex R	0.84	Parahippocampal R	0.84	Parahippocampal R	0.84	G_oc-temp_med-Parahip R	0.8	parahippocampal R	G_oc-temp_med-Parahip R	parahippocampal R	perirhinal_exvivo R	entorhinal_exvivo R	N/A	parahippocampal R	G_oc-temp_med-Parahip R	parahippocampal R	perirhinal_exvivo R	N/A	N/A	parahippocampal R	G_oc-temp_med-Parahip R	parahippocampal R	perirhinal_exvivo R	entorhinal_exvivo R	FG3 R	fusiform R	G_oc-temp_lat-fusifor R	fusiform R	perirhinal_exvivo R	N/A	N/A	fusiform R	G_oc-temp_lat-fusifor R	fusiform R	perirhinal_exvivo R	N/A	N/A	parahippocampal R	G_oc-temp_med-Parahip R	parahippocampal R	perirhinal_exvivo R	entorhinal_exvivo R	N/A	parahippocampal R	G_oc-temp_med-Parahip R	parahippocampal R
C5	[15.530,-36.748,25.360]	[31.348,-18.583,-15.229]	Cortex R	0.33	Fusiform R	0.18	Fusiform R	0.18	S_oc-temp_med_and_Lingual R	0.14	fusiform R	G_oc-temp_lat-fusifor R	fusiform R	N/A	N/A	FG4 R	fusiform R	G_oc-temp_lat-fusifor R	fusiform R	N/A	N/A	N/A	fusiform R	S_oc-temp_med_and_Lingual R	fusiform R	perirhinal_exvivo R	N/A	FG4 R	fusiform R	G_oc-temp_lat-fusifor R	fusiform R	entorhinal_exvivo R	N/A	N/A	fusiform R	G_oc-temp_lat-fusifor R	fusiform R	entorhinal_exvivo R	N/A	N/A	fusiform R	G_oc-temp_lat-fusifor R	fusiform R	N/A	N/A	FG4 R	fusiform R	G_oc-temp_lat-fusifor R	fusiform R
C6	[15.842,-40.233,25.315]	[34.834,-18.361,-15.452]	Cortex R	0.58	Fusiform R	0.58	Fusiform R	0.58	S_collat_transv_ant R	0.42	fusiform R	S_collat_transv_ant R	fusiform R	N/A	N/A	FG4 R	fusiform R	S_collat_transv_ant R	fusiform R	N/A	N/A	N/A	fusiform R	S_collat_transv_ant R	fusiform R	N/A	N/A	FG4 R	fusiform R	S_collat_transv_ant R	fusiform R	N/A	N/A	N/A	fusiform R	S_collat_transv_ant R	fusiform R	N/A	N/A	N/A	fusiform R	S_collat_transv_ant R	fusiform R	N/A	N/A	FG4 R	fusiform R	S_collat_transv_ant R	fusiform R
C7	[16.154,-43.719,25.271]	[38.320,-18.138,-15.674]	White R	0.83	White R	0.83	White R	0.83	White R	0.83	fusiform R	S_collat_transv_ant R	fusiform R	N/A	N/A	N/A	inferiortemporal R	S_collat_transv_ant R	inferiortemporal R	N/A	N/A	N/A	N/A	N/A	N/A	N/A	N/A	N/A	N/A	N/A	N/A	N/A	N/A	N/A	N/A	N/A	N/A	N/A	N/A	N/A	fusiform R	S_collat_transv_ant R	fusiform R	N/A	N/A	FG4 R	fusiform R	S_collat_transv_ant R	fusiform R
C8	[16.466,-47.205,25.226]	[41.806,-17.916,-15.897]	White R	0.52	White R	0.52	White R	0.52	White R	0.52	inferiortemporal R	G_temporal_inf R	inferiortemporal R	N/A	N/A	N/A	inferiortemporal R	S_collat_transv_ant R	inferiortemporal R	N/A	N/A	N/A	inferiortemporal R	G_temporal_inf R	inferiortemporal R	N/A	N/A	N/A	inferiortemporal R	G_temporal_inf R	inferiortemporal R	N/A	N/A	N/A	inferiortemporal R	G_temporal_inf R	inferiortemporal R	N/A	N/A	N/A	inferiortemporal R	G_temporal_inf R	inferiortemporal R	N/A	N/A	N/A	inferiortemporal R	S_collat_transv_ant R	inferiortemporal R
C9	[16.778,-50.691,25.181]	[45.291,-17.693,-16.119]	White R	0.8	White R	0.8	White R	0.8	White R	0.8	inferiortemporal R	G_temporal_inf R	inferiortemporal R	N/A	N/A	N/A	inferiortemporal R	G_temporal_inf R	inferiortemporal R	N/A	N/A	N/A	inferiortemporal R	G_temporal_inf R	inferiortemporal R	N/A	N/A	N/A	inferiortemporal R	G_temporal_inf R	inferiortemporal R	N/A	N/A	N/A	inferiortemporal R	G_temporal_inf R	inferiortemporal R	N/A	N/A	N/A	inferiortemporal R	G_temporal_inf R	inferiortemporal R	N/A	N/A	N/A	inferiortemporal R	G_temporal_inf R	inferiortemporal R
C10	[17.090,-54.177,25.137]	[48.777,-17.471,-16.342]	White R	0.58	White R	0.58	White R	0.58	White R	0.58	inferiortemporal R	G_temporal_inf R	inferiortemporal R	N/A	N/A	N/A	inferiortemporal R	G_temporal_inf R	inferiortemporal R	N/A	N/A	N/A	inferiortemporal R	G_temporal_inf R	inferiortemporal R	N/A	N/A	N/A	inferiortemporal R	G_temporal_inf R	inferiortemporal R	N/A	N/A	N/A	inferiortemporal R	G_temporal_inf R	inferiortemporal R	N/A	N/A	N/A	inferiortemporal R	G_temporal_inf R	inferiortemporal R	N/A	N/A	N/A	inferiortemporal R	G_temporal_inf R	inferiortemporal R
C11	[17.402,-57.662,25.092]	[52.263,-17.248,-16.564]	White R	0.48	White R	0.48	White R	0.48	White R	0.48	inferiortemporal R	G_temporal_inf R	inferiortemporal R	N/A	N/A	N/A	inferiortemporal R	G_temporal_inf R	inferiortemporal R	N/A	N/A	N/A	inferiortemporal R	S_temporal_inf R	inferiortemporal R	N/A	N/A	N/A	inferiortemporal R	G_temporal_inf R	inferiortemporal R	N/A	N/A	N/A	inferiortemporal R	G_temporal_inf R	inferiortemporal R	N/A	N/A	N/A	inferiortemporal R	G_temporal_inf R	inferiortemporal R	N/A	N/A	N/A	inferiortemporal R	S_temporal_inf R	inferiortemporal R
C12	[17.714,-61.148,25.048]	[55.749,-17.026,-16.787]	Cortex R	0.3	Inferior temporal R	0.19	Inferior temporal R	0.19	S_temporal_inf R	0.23	inferiortemporal R	G_temporal_inf R	inferiortemporal R	N/A	N/A	N/A	inferiortemporal R	G_temporal_inf R	inferiortemporal R	N/A	N/A	N/A	inferiortemporal R	S_temporal_inf R	inferiortemporal R	N/A	N/A	N/A	inferiortemporal R	G_temporal_inf R	inferiortemporal R	N/A	N/A	N/A	inferiortemporal R	G_temporal_inf R	inferiortemporal R	N/A	N/A	N/A	inferiortemporal R	G_temporal_inf R	inferiortemporal R	N/A	N/A	N/A	inferiortemporal R	G_temporal_inf R	inferiortemporal R
D1	[7.800,-29.166,40.047]	[24.405,-29.473,-2.339]	Hippocampus R	0.59	Hippocampus R	0.59	Hippocampus R	0.59	Hippocampus R	0.59	N/A	N/A	N/A	N/A	N/A	N/A	N/A	N/A	N/A	N/A	N/A	N/A	N/A	N/A	N/A	N/A	N/A	N/A	N/A	N/A	N/A	N/A	N/A	N/A	N/A	N/A	N/A	N/A	N/A	N/A	N/A	N/A	N/A	N/A	N/A	N/A	N/A	N/A	N/A
D2	[8.346,-32.616,39.831]	[27.854,-28.980,-2.668]	Hippocampus R	0.71	Hippocampus R	0.71	Hippocampus R	0.71	Hippocampus R	0.71	N/A	N/A	N/A	N/A	N/A	N/A	N/A	N/A	N/A	N/A	N/A	N/A	N/A	N/A	N/A	N/A	N/A	N/A	N/A	N/A	N/A	N/A	N/A	N/A	N/A	N/A	N/A	N/A	N/A	N/A	N/A	N/A	N/A	N/A	N/A	N/A	N/A	N/A	N/A
D3	[8.893,-36.067,39.616]	[31.304,-28.488,-2.996]	Hippocampus R	0.52	Hippocampus R	0.52	Hippocampus R	0.52	Hippocampus R	0.52	N/A	N/A	N/A	N/A	N/A	N/A	N/A	N/A	N/A	N/A	N/A	N/A	N/A	N/A	N/A	N/A	N/A	N/A	N/A	N/A	N/A	N/A	N/A	N/A	N/A	N/A	N/A	N/A	N/A	N/A	N/A	N/A	N/A	N/A	N/A	N/A	N/A	N/A	N/A
D4	[9.440,-39.517,39.400]	[34.753,-27.995,-3.325]	White R	0.85	White R	0.85	White R	0.85	White R	0.85	N/A	N/A	N/A	N/A	N/A	N/A	N/A	N/A	N/A	N/A	N/A	N/A	N/A	N/A	N/A	N/A	N/A	N/A	N/A	N/A	N/A	N/A	N/A	N/A	N/A	N/A	N/A	N/A	N/A	N/A	N/A	N/A	N/A	N/A	N/A	N/A	N/A	N/A	N/A
D5	[9.986,-42.967,39.184]	[38.203,-27.502,-3.653]	White R	1	White R	1	White R	1	White R	1	N/A	N/A	N/A	N/A	N/A	N/A	N/A	N/A	N/A	N/A	N/A	N/A	N/A	N/A	N/A	N/A	N/A	N/A	N/A	N/A	N/A	N/A	N/A	N/A	N/A	N/A	N/A	N/A	N/A	N/A	N/A	N/A	N/A	N/A	N/A	N/A	N/A	N/A	N/A
D6	[10.533,-46.418,38.968]	[41.652,-27.009,-3.982]	White R	0.89	White R	0.89	White R	0.89	White R	0.89	middletemporal R	S_temporal_sup R	middletemporal R	N/A	N/A	N/A	middletemporal R	S_temporal_sup R	middletemporal R	N/A	N/A	N/A	middletemporal R	S_temporal_sup R	middletemporal R	N/A	N/A	N/A	middletemporal R	S_temporal_sup R	middletemporal R	N/A	N/A	N/A	middletemporal R	S_temporal_sup R	middletemporal R	N/A	N/A	N/A	middletemporal R	S_temporal_sup R	middletemporal R	N/A	N/A	N/A	middletemporal R	S_temporal_sup R	middletemporal R
D7	[11.079,-49.868,38.753]	[45.102,-26.516,-4.311]	White R	0.4	White R	0.4	White R	0.4	White R	0.4	middletemporal R	S_temporal_sup R	middletemporal R	N/A	N/A	N/A	middletemporal R	S_temporal_sup R	middletemporal R	N/A	N/A	N/A	middletemporal R	S_temporal_sup R	middletemporal R	N/A	N/A	N/A	middletemporal R	S_temporal_sup R	middletemporal R	N/A	N/A	N/A	middletemporal R	S_temporal_sup R	middletemporal R	N/A	N/A	N/A	middletemporal R	S_temporal_sup R	middletemporal R	N/A	N/A	N/A	middletemporal R	S_temporal_sup R	middletemporal R
D8	[11.626,-53.318,38.537]	[48.552,-26.024,-4.639]	Cortex R	0.37	Middle temporal R	0.37	Middle temporal R	0.37	S_temporal_sup R	0.37	middletemporal R	S_temporal_sup R	middletemporal R	N/A	N/A	N/A	middletemporal R	S_temporal_sup R	middletemporal R	N/A	N/A	N/A	middletemporal R	S_temporal_sup R	middletemporal R	N/A	N/A	N/A	middletemporal R	S_temporal_sup R	middletemporal R	N/A	N/A	N/A	middletemporal R	S_temporal_sup R	middletemporal R	N/A	N/A	N/A	middletemporal R	S_temporal_sup R	middletemporal R	N/A	N/A	N/A	middletemporal R	S_temporal_sup R	middletemporal R
D9	[12.173,-56.769,38.321]	[52.001,-25.531,-4.968]	Cortex R	0.4	Middle temporal R	0.4	Middle temporal R	0.4	S_temporal_sup R	0.4	middletemporal R	S_temporal_sup R	middletemporal R	N/A	N/A	N/A	middletemporal R	S_temporal_sup R	middletemporal R	N/A	N/A	N/A	middletemporal R	S_temporal_sup R	middletemporal R	N/A	N/A	N/A	middletemporal R	S_temporal_sup R	middletemporal R	N/A	N/A	N/A	middletemporal R	S_temporal_sup R	middletemporal R	N/A	N/A	N/A	middletemporal R	S_temporal_sup R	middletemporal R	N/A	N/A	N/A	middletemporal R	S_temporal_sup R	middletemporal R
D10	[12.719,-60.219,38.106]	[55.451,-25.038,-5.296]	Cortex R	0.31	Middle temporal R	0.31	Middle temporal R	0.31	S_temporal_sup R	0.3	middletemporal R	S_temporal_sup R	middletemporal R	N/A	N/A	N/A	middletemporal R	S_temporal_sup R	middletemporal R	N/A	N/A	N/A	middletemporal R	S_temporal_sup R	middletemporal R	N/A	N/A	N/A	middletemporal R	G_temporal_middle R	middletemporal R	N/A	N/A	N/A	middletemporal R	G_temporal_middle R	middletemporal R	N/A	N/A	N/A	middletemporal R	S_temporal_sup R	middletemporal R	N/A	N/A	N/A	middletemporal R	G_temporal_middle R	middletemporal R
D11	[13.266,-63.669,37.890]	[58.900,-24.545,-5.625]	White R	0.37	White R	0.37	White R	0.37	White R	0.37	middletemporal R	G_temporal_middle R	middletemporal R	N/A	N/A	N/A	middletemporal R	G_temporal_middle R	middletemporal R	N/A	N/A	N/A	middletemporal R	G_temporal_middle R	middletemporal R	N/A	N/A	N/A	middletemporal R	S_temporal_sup R	middletemporal R	N/A	N/A	N/A	middletemporal R	S_temporal_sup R	middletemporal R	N/A	N/A	N/A	middletemporal R	G_temporal_middle R	middletemporal R	N/A	N/A	N/A	middletemporal R	G_temporal_middle R	middletemporal R
D12	[13.813,-67.120,37.674]	[62.350,-24.052,-5.953]	White R	0.47	White R	0.47	White R	0.47	White R	0.47	middletemporal R	G_temporal_middle R	middletemporal R	N/A	N/A	N/A	middletemporal R	G_temporal_middle R	middletemporal R	N/A	N/A	N/A	middletemporal R	G_temporal_middle R	middletemporal R	N/A	N/A	N/A	middletemporal R	G_temporal_middle R	middletemporal R	N/A	N/A	N/A	middletemporal R	G_temporal_middle R	middletemporal R	N/A	N/A	N/A	middletemporal R	G_temporal_middle R	middletemporal R	N/A	N/A	N/A	middletemporal R	G_temporal_middle R	middletemporal R
K1	[-7.837,-27.125,35.540]	[21.405,-43.473,-10.339]	Cortex R	0.42	Lingual R	0.42	Lingual R	0.42	White R	0.38	lingual R	G_oc-temp_med-Lingual R	lingual R	V2_exvivo R	N/A	N/A	lingual R	G_oc-temp_med-Lingual R	lingual R	N/A	N/A	N/A	lingual R	G_oc-temp_med-Lingual R	lingual R	V2_exvivo R	N/A	N/A	lingual R	G_oc-temp_med-Lingual R	lingual R	N/A	N/A	N/A	lingual R	G_oc-temp_med-Lingual R	lingual R	N/A	N/A	N/A	lingual R	G_oc-temp_med-Lingual R	lingual R	V2_exvivo R	N/A	N/A	lingual R	G_oc-temp_med-Lingual R	lingual R
K2	[-7.747,-30.562,36.194]	[24.878,-43.635,-9.936]	Cortex R	0.24	Lingual R	0.22	Lingual R	0.22	G_oc-temp_med-Lingual R	0.16	lingual R	S_oc-temp_med_and_Lingual R	lingual R	N/A	N/A	FG3 R	fusiform R	G_oc-temp_lat-fusifor R	fusiform R	N/A	N/A	FG3 R	fusiform R	S_oc-temp_med_and_Lingual R	fusiform R	N/A	N/A	FG3 R	lingual R	G_oc-temp_med-Lingual R	lingual R	N/A	N/A	FG3 R	lingual R	G_oc-temp_med-Lingual R	lingual R	N/A	N/A	FG3 R	fusiform R	G_oc-temp_med-Lingual R	fusiform R	N/A	N/A	FG3 R	fusiform R	S_oc-temp_med_and_Lingual R	fusiform R
K3	[-7.656,-33.999,36.849]	[28.351,-43.796,-9.532]	Cortex R	0.12	Fusiform R	0.12	Fusiform R	0.12	S_oc-temp_med_and_Lingual R	0.1	fusiform R	S_oc-temp_med_and_Lingual R	fusiform R	N/A	N/A	FG3 R	fusiform R	S_oc-temp_med_and_Lingual R	fusiform R	N/A	N/A	FG3 R	fusiform R	S_oc-temp_med_and_Lingual R	fusiform R	N/A	N/A	FG3 R	fusiform R	S_oc-temp_med_and_Lingual R	fusiform R	N/A	N/A	FG3 R	fusiform R	S_oc-temp_med_and_Lingual R	fusiform R	N/A	N/A	FG3 R	fusiform R	S_oc-temp_med_and_Lingual R	fusiform R	N/A	N/A	FG3 R	fusiform R	S_oc-temp_med_and_Lingual R	fusiform R
K4	[-7.565,-37.436,37.503]	[31.823,-43.958,-9.128]	White R	0.29	White R	0.29	White R	0.29	White R	0.29	fusiform R	S_oc-temp_med_and_Lingual R	fusiform R	N/A	N/A	FG3 R	fusiform R	S_oc-temp_med_and_Lingual R	fusiform R	N/A	N/A	FG3 R	fusiform R	S_oc-temp_med_and_Lingual R	fusiform R	N/A	N/A	FG3 R	fusiform R	S_oc-temp_med_and_Lingual R	fusiform R	N/A	N/A	FG3 R	fusiform R	S_oc-temp_med_and_Lingual R	fusiform R	N/A	N/A	FG3 R	fusiform R	S_oc-temp_med_and_Lingual R	fusiform R	N/A	N/A	FG3 R	fusiform R	S_oc-temp_med_and_Lingual R	fusiform R
K5	[-7.474,-40.873,38.158]	[35.296,-44.119,-8.724]	White R	0.99	White R	0.99	White R	0.99	White R	0.99	fusiform R	S_oc-temp_med_and_Lingual R	fusiform R	N/A	N/A	FG3 R	N/A	N/A	N/A	N/A	N/A	N/A	N/A	N/A	N/A	N/A	N/A	N/A	N/A	N/A	N/A	N/A	N/A	N/A	N/A	N/A	N/A	N/A	N/A	N/A	fusiform R	S_oc-temp_med_and_Lingual R	fusiform R	N/A	N/A	FG3 R	fusiform R	S_oc-temp_med_and_Lingual R	fusiform R
K6	[-7.383,-44.310,38.812]	[38.769,-44.281,-8.320]	White R	1	White R	1	White R	1	White R	1	N/A	N/A	N/A	N/A	N/A	N/A	N/A	N/A	N/A	N/A	N/A	N/A	N/A	N/A	N/A	N/A	N/A	N/A	N/A	N/A	N/A	N/A	N/A	N/A	N/A	N/A	N/A	N/A	N/A	N/A	fusiform R	S_oc-temp_lat R	fusiform R	N/A	N/A	FG4 R	fusiform R	S_oc-temp_lat R	fusiform R
K7	[-7.292,-47.747,39.467]	[42.242,-44.442,-7.916]	White R	0.68	White R	0.68	White R	0.68	White R	0.68	inferiortemporal R	S_oc-temp_lat R	fusiform R	N/A	N/A	FG4 R	fusiform R	S_oc-temp_lat R	fusiform R	N/A	N/A	FG4 R	inferiortemporal R	S_oc-temp_lat R	fusiform R	N/A	N/A	FG4 R	fusiform R	S_oc-temp_lat R	fusiform R	N/A	N/A	FG4 R	fusiform R	S_oc-temp_lat R	fusiform R	N/A	N/A	FG4 R	inferiortemporal R	S_oc-temp_lat R	inferiortemporal R	N/A	N/A	FG4 R	fusiform R	S_oc-temp_lat R	fusiform R
K8	[-7.201,-51.184,40.121]	[45.715,-44.604,-7.513]	White R	0.92	White R	0.92	White R	0.92	White R	0.92	inferiortemporal R	S_oc-temp_lat R	inferiortemporal R	N/A	N/A	FG4 R	N/A	N/A	N/A	N/A	N/A	N/A	inferiortemporal R	S_oc-temp_lat R	inferiortemporal R	N/A	N/A	FG4 R	N/A	N/A	N/A	N/A	N/A	N/A	N/A	N/A	N/A	N/A	N/A	N/A	inferiortemporal R	S_oc-temp_lat R	inferiortemporal R	N/A	N/A	FG4 R	N/A	N/A	N/A
K9	[-7.110,-54.621,40.776]	[49.188,-44.765,-7.109]	White R	0.57	White R	0.57	White R	0.57	White R	0.57	inferiortemporal R	S_temporal_inf R	inferiortemporal R	N/A	N/A	N/A	inferiortemporal R	S_temporal_inf R	inferiortemporal R	N/A	N/A	N/A	inferiortemporal R	S_temporal_inf R	inferiortemporal R	N/A	N/A	N/A	inferiortemporal R	S_temporal_inf R	inferiortemporal R	N/A	N/A	N/A	inferiortemporal R	S_temporal_inf R	inferiortemporal R	N/A	N/A	N/A	inferiortemporal R	S_temporal_inf R	inferiortemporal R	N/A	N/A	N/A	inferiortemporal R	S_temporal_inf R	inferiortemporal R
K10	[-7.019,-58.058,41.430]	[52.661,-44.927,-6.705]	White R	0.46	White R	0.46	White R	0.46	White R	0.46	inferiortemporal R	S_temporal_inf R	inferiortemporal R	N/A	N/A	N/A	inferiortemporal R	S_temporal_inf R	inferiortemporal R	N/A	N/A	N/A	inferiortemporal R	S_temporal_inf R	inferiortemporal R	N/A	N/A	N/A	inferiortemporal R	S_temporal_inf R	inferiortemporal R	N/A	N/A	N/A	inferiortemporal R	S_temporal_inf R	inferiortemporal R	N/A	N/A	N/A	inferiortemporal R	S_temporal_inf R	inferiortemporal R	N/A	N/A	N/A	inferiortemporal R	S_temporal_inf R	inferiortemporal R
K11	[-6.928,-61.495,42.084]	[56.134,-45.088,-6.301]	Cortex R	0.43	Middle temporal R	0.35	Middle temporal R	0.34	G_temporal_middle R	0.33	middletemporal R	G_temporal_middle R	middletemporal R	N/A	N/A	N/A	middletemporal R	G_temporal_middle R	middletemporal R	N/A	N/A	N/A	middletemporal R	G_temporal_middle R	middletemporal R	N/A	N/A	N/A	middletemporal R	G_temporal_middle R	middletemporal R	N/A	N/A	N/A	middletemporal R	G_temporal_middle R	middletemporal R	N/A	N/A	N/A	middletemporal R	G_temporal_middle R	middletemporal R	N/A	N/A	N/A	inferiortemporal R	G_temporal_middle R	inferiortemporal R
K12	[-6.838,-64.932,42.739]	[59.606,-45.250,-5.897]	Cortex R	0.28	Middle temporal R	0.28	Middle temporal R	0.28	G_temporal_middle R	0.28	middletemporal R	G_temporal_middle R	middletemporal R	N/A	N/A	N/A	middletemporal R	G_temporal_middle R	middletemporal R	N/A	N/A	N/A	middletemporal R	G_temporal_middle R	middletemporal R	N/A	N/A	N/A	middletemporal R	G_temporal_middle R	middletemporal R	N/A	N/A	N/A	middletemporal R	G_temporal_middle R	middletemporal R	N/A	N/A	N/A	middletemporal R	G_temporal_middle R	middletemporal R	N/A	N/A	N/A	middletemporal R	G_temporal_middle R	middletemporal R
K13	[-6.747,-68.369,43.393]	[63.079,-45.412,-5.494]	Cortex R	0.03	Middle temporal R	0.03	Middle temporal R	0.03	G_temporal_middle R	0.03	middletemporal R	G_temporal_middle R	middletemporal R	N/A	N/A	N/A	middletemporal R	G_temporal_middle R	middletemporal R	N/A	N/A	N/A	middletemporal R	G_temporal_middle R	middletemporal R	N/A	N/A	N/A	middletemporal R	G_temporal_middle R	middletemporal R	N/A	N/A	N/A	middletemporal R	G_temporal_middle R	middletemporal R	N/A	N/A	N/A	middletemporal R	G_temporal_middle R	middletemporal R	N/A	N/A	N/A	middletemporal R	G_temporal_middle R	middletemporal R
K14	[-6.656,-71.806,44.048]	[66.552,-45.573,-5.090]	N/A	N/A	N/A	N/A	N/A	N/A	N/A	N/A	N/A	N/A	N/A	N/A	N/A	N/A	N/A	N/A	N/A	N/A	N/A	N/A	N/A	N/A	N/A	N/A	N/A	N/A	N/A	N/A	N/A	N/A	N/A	N/A	N/A	N/A	N/A	N/A	N/A	N/A	N/A	N/A	N/A	N/A	N/A	N/A	N/A	N/A	N/A
J1	[7.035,-44.491,51.733]	[40.405,-33.473,7.661]	White R	0.97	White R	0.97	White R	0.97	White R	0.97	superiortemporal R	S_temporal_sup R	bankssts R	N/A	N/A	N/A	N/A	N/A	N/A	N/A	N/A	N/A	N/A	N/A	N/A	N/A	N/A	N/A	N/A	N/A	N/A	N/A	N/A	N/A	N/A	N/A	N/A	N/A	N/A	N/A	superiortemporal R	S_temporal_sup R	bankssts R	N/A	N/A	N/A	superiortemporal R	S_temporal_sup R	bankssts R
J2	[7.065,-47.981,51.990]	[43.903,-33.598,7.661]	White R	0.72	White R	0.72	White R	0.72	White R	0.72	superiortemporal R	S_temporal_sup R	bankssts R	N/A	N/A	N/A	superiortemporal R	S_temporal_sup R	bankssts R	N/A	N/A	N/A	superiortemporal R	S_temporal_sup R	bankssts R	N/A	N/A	N/A	superiortemporal R	S_temporal_sup R	bankssts R	N/A	N/A	N/A	superiortemporal R	S_temporal_sup R	bankssts R	N/A	N/A	N/A	superiortemporal R	S_temporal_sup R	bankssts R	N/A	N/A	N/A	superiortemporal R	S_temporal_sup R	bankssts R
J3	[7.094,-51.472,52.246]	[47.400,-33.723,7.661]	White R	0.53	White R	0.53	White R	0.53	White R	0.53	superiortemporal R	S_temporal_sup R	bankssts R	N/A	N/A	N/A	superiortemporal R	S_temporal_sup R	bankssts R	N/A	N/A	N/A	superiortemporal R	S_temporal_sup R	bankssts R	N/A	N/A	N/A	superiortemporal R	S_temporal_sup R	bankssts R	N/A	N/A	N/A	superiortemporal R	S_temporal_sup R	bankssts R	N/A	N/A	N/A	superiortemporal R	S_temporal_sup R	bankssts R	N/A	N/A	N/A	superiortemporal R	S_temporal_sup R	bankssts R
J4	[7.124,-54.962,52.503]	[50.898,-33.848,7.661]	White R	0.48	White R	0.48	White R	0.48	White R	0.48	superiortemporal R	S_temporal_sup R	bankssts R	N/A	N/A	N/A	superiortemporal R	S_temporal_sup R	bankssts R	N/A	N/A	N/A	superiortemporal R	S_temporal_sup R	bankssts R	N/A	N/A	N/A	superiortemporal R	S_temporal_sup R	bankssts R	N/A	N/A	N/A	superiortemporal R	S_temporal_sup R	bankssts R	N/A	N/A	N/A	superiortemporal R	S_temporal_sup R	bankssts R	N/A	N/A	N/A	superiortemporal R	S_temporal_sup R	bankssts R
J5	[7.153,-58.453,52.759]	[54.396,-33.973,7.661]	White R	0.6	White R	0.6	White R	0.6	White R	0.6	superiortemporal R	S_temporal_sup R	bankssts R	N/A	N/A	N/A	superiortemporal R	S_temporal_sup R	bankssts R	N/A	N/A	N/A	superiortemporal R	S_temporal_sup R	bankssts R	N/A	N/A	N/A	superiortemporal R	S_temporal_sup R	bankssts R	N/A	N/A	N/A	superiortemporal R	S_temporal_sup R	bankssts R	N/A	N/A	N/A	superiortemporal R	S_temporal_sup R	bankssts R	N/A	N/A	N/A	superiortemporal R	S_temporal_sup R	bankssts R
J6	[7.183,-61.943,53.016]	[57.894,-34.098,7.661]	White R	0.52	White R	0.52	White R	0.52	White R	0.52	superiortemporal R	G_temp_sup-Lateral R	bankssts R	N/A	N/A	N/A	superiortemporal R	G_temp_sup-Lateral R	bankssts R	N/A	N/A	N/A	superiortemporal R	G_temp_sup-Lateral R	bankssts R	N/A	N/A	N/A	N/A	N/A	N/A	N/A	N/A	N/A	N/A	N/A	N/A	N/A	N/A	N/A	superiortemporal R	G_temp_sup-Lateral R	bankssts R	N/A	N/A	N/A	superiortemporal R	G_temp_sup-Lateral R	bankssts R
J7	[7.213,-65.433,53.272]	[61.391,-34.223,7.661]	White R	0.43	White R	0.43	White R	0.43	White R	0.43	superiortemporal R	G_temp_sup-Lateral R	superiortemporal R	N/A	N/A	N/A	superiortemporal R	G_temp_sup-Lateral R	superiortemporal R	N/A	N/A	N/A	superiortemporal R	G_temp_sup-Lateral R	superiortemporal R	N/A	N/A	N/A	superiortemporal R	G_temp_sup-Lateral R	superiortemporal R	N/A	N/A	N/A	superiortemporal R	G_temp_sup-Lateral R	superiortemporal R	N/A	N/A	N/A	superiortemporal R	G_temp_sup-Lateral R	superiortemporal R	N/A	N/A	N/A	superiortemporal R	G_temp_sup-Lateral R	superiortemporal R
J8	[7.242,-68.924,53.528]	[64.889,-34.348,7.661]	Cortex R	0.12	Superior temporal R	0.12	Superior temporal R	0.12	G_temp_sup-Lateral R	0.12	superiortemporal R	G_temp_sup-Lateral R	superiortemporal R	N/A	N/A	N/A	superiortemporal R	G_temp_sup-Lateral R	superiortemporal R	N/A	N/A	N/A	superiortemporal R	G_temp_sup-Lateral R	superiortemporal R	N/A	N/A	N/A	superiortemporal R	G_temp_sup-Lateral R	superiortemporal R	N/A	N/A	N/A	superiortemporal R	G_temp_sup-Lateral R	superiortemporal R	N/A	N/A	N/A	superiortemporal R	G_temp_sup-Lateral R	superiortemporal R	N/A	N/A	N/A	superiortemporal R	G_temp_sup-Lateral R	superiortemporal R
J9	[7.272,-72.414,53.785]	[68.387,-34.473,7.661]	N/A	N/A	N/A	N/A	N/A	N/A	N/A	N/A	N/A	N/A	N/A	N/A	N/A	N/A	N/A	N/A	N/A	N/A	N/A	N/A	N/A	N/A	N/A	N/A	N/A	N/A	N/A	N/A	N/A	N/A	N/A	N/A	N/A	N/A	N/A	N/A	N/A	N/A	N/A	N/A	N/A	N/A	N/A	N/A	N/A	N/A	N/A
J10	[7.301,-75.905,54.041]	[71.885,-34.597,7.661]	N/A	N/A	N/A	N/A	N/A	N/A	N/A	N/A	N/A	N/A	N/A	N/A	N/A	N/A	N/A	N/A	N/A	N/A	N/A	N/A	N/A	N/A	N/A	N/A	N/A	N/A	N/A	N/A	N/A	N/A	N/A	N/A	N/A	N/A	N/A	N/A	N/A	N/A	N/A	N/A	N/A	N/A	N/A	N/A	N/A	N/A	N/A
J11	[7.331,-79.395,54.298]	[75.383,-34.722,7.661]	N/A	N/A	N/A	N/A	N/A	N/A	N/A	N/A	N/A	N/A	N/A	N/A	N/A	N/A	N/A	N/A	N/A	N/A	N/A	N/A	N/A	N/A	N/A	N/A	N/A	N/A	N/A	N/A	N/A	N/A	N/A	N/A	N/A	N/A	N/A	N/A	N/A	N/A	N/A	N/A	N/A	N/A	N/A	N/A	N/A	N/A	N/A
J12	[7.361,-82.886,54.554]	[78.880,-34.847,7.661]	N/A	N/A	N/A	N/A	N/A	N/A	N/A	N/A	N/A	N/A	N/A	N/A	N/A	N/A	N/A	N/A	N/A	N/A	N/A	N/A	N/A	N/A	N/A	N/A	N/A	N/A	N/A	N/A	N/A	N/A	N/A	N/A	N/A	N/A	N/A	N/A	N/A	N/A	N/A	N/A	N/A	N/A	N/A	N/A	N/A	N/A	N/A
J13	[7.390,-86.376,54.811]	[82.378,-34.972,7.661]	N/A	N/A	N/A	N/A	N/A	N/A	N/A	N/A	N/A	N/A	N/A	N/A	N/A	N/A	N/A	N/A	N/A	N/A	N/A	N/A	N/A	N/A	N/A	N/A	N/A	N/A	N/A	N/A	N/A	N/A	N/A	N/A	N/A	N/A	N/A	N/A	N/A	N/A	N/A	N/A	N/A	N/A	N/A	N/A	N/A	N/A	N/A
J14	[7.420,-89.867,55.067]	[85.876,-35.097,7.661]	N/A	N/A	N/A	N/A	N/A	N/A	N/A	N/A	N/A	N/A	N/A	N/A	N/A	N/A	N/A	N/A	N/A	N/A	N/A	N/A	N/A	N/A	N/A	N/A	N/A	N/A	N/A	N/A	N/A	N/A	N/A	N/A	N/A	N/A	N/A	N/A	N/A	N/A	N/A	N/A	N/A	N/A	N/A	N/A	N/A	N/A	N/A
[truncated: 3 more columns]
